# Supplementary material for: UHPLC-Q-Orbitrap HRMS and network analysis to explore the mechanisms of QiShenYiQi dripping pill for treating myocardial infarction
Source: Front Pharmacol. 2024 Nov 1;15:1443560. doi: 10.3389/fphar.2024.1443560 (PMC11563805; doi:10.3389/fphar.2024.1443560)
Supplement: Supplementary file 1 [file Table2.xlsx]

## Sheet: Screened herb targets
No.	Herb targets
1	ABCB1
2	ABCC1
3	ABCG2
4	ABL1
5	ACE
6	ACHE
7	ACVR1
8	ADA
9	ADAM17
10	ADORA1
11	ADORA2A
12	ADORA3
13	ADRA2A
14	ADRA2B
15	ADRA2C
16	ADRB3
17	AGTR1
18	AGTR2
19	AKR1A1
20	AKR1B1
21	AKR1C3
22	ALDH2
23	ALK
24	ALOX12
25	ALOX15
26	ALOX5
27	ALPL
28	AMPD1
29	AMPD2
30	AMPD3
31	APH1A
32	APH1B
33	AR
34	ATP2A1
35	AURKA
36	AURKB
37	BACE1
38	BACE2
39	BCAT2
40	BCHE
41	BCL2L1
42	BMP1
43	BRAF
44	BRD2
45	BRD4
46	CA1
47	CA12
48	CA13
49	CA2
50	CA3
51	CA4
52	CA5A
53	CA5B
54	CA6
55	CA7
56	CA9
57	CALM1
58	CAMK2D
59	CBR1
60	CCNB1
61	CCNB2
62	CCNB3
63	CCNE1
64	CCR9
65	CD38
66	CDC25A
67	CDC25B
68	CDC25C
69	CDC7
70	CDK1
71	CDK2
72	CDK3
73	CDK4
74	CES1
75	CES2
76	CHEK1
77	CHRM1
78	CHRM2
79	CHRM3
80	CHRNA3
81	CHRNA7
82	CHRNB4
83	CLK1
84	CNR1
85	CNR2
86	COMT
87	CREBBP
88	CTSA
89	CTSB
90	CTSL
91	CTSV
92	CXCL8
93	CYP11B1
94	CYP11B2
95	CYP19A1
96	CYP1A2
97	CYP1B1
98	CYP26A1
99	CYP26B1
100	CYP2C19
101	CYP2C9
102	CYP3A4
103	DAO
104	DCTPP1
105	DHODH
106	DNM1
107	DRD1
108	DRD2
109	DRD3
110	DUSP3
111	DYRK1A
112	DYRK1B
113	ECE1
114	ECE2
115	EDNRA
116	EDNRB
117	EGFR
118	EP300
119	EPHB4
120	EPHX2
121	ERN1
122	ESR1
123	ESR2
124	ESRRA
125	ESRRB
126	F10
127	F3
128	FABP1
129	FABP3
130	FABP4
131	FABP5
132	FGFR1
133	FLT1
134	FLT3
135	FNTA
136	FNTB
137	FOLH1
138	GPR35
139	GRK2
140	GRK6
141	GRM2
142	GRM5
143	GSK3A
144	GSK3B
145	GSTM1
146	HAO2
147	HCAR2
148	HCK
149	HDAC1
150	HDAC10
151	HDAC11
152	HDAC2
153	HDAC3
154	HDAC5
155	HDAC6
156	HDAC7
157	HDAC8
158	HDAC9
159	HNF4A
160	HPGD
161	HSD11B1
162	HSD17B1
163	HSD17B14
164	HSD17B2
165	HSD17B3
166	HSP90AA1
167	HSP90AB1
168	HSPA1A
169	HTR2A
170	HTR2C
171	HTR3A
172	IARS
173	ICAM1
174	IDO1
175	IGF1R
176	IL2
177	IMPDH1
178	IMPDH2
179	INSR
180	ITGA2
181	ITGA4
182	ITGAL
183	ITGAV
184	ITGB1
185	ITGB2
186	JAK1
187	JAK2
188	JAK3
189	JUN
190	KDM1A
191	KDM4C
192	KDM4D
193	KDM5A
194	KDM5B
195	KDM6B
196	KDR
197	KIF11
198	KIT
199	KLK1
200	KLK2
201	KMO
202	KMT5A
203	LDHA
204	LDHB
205	LNPEP
206	LTA4H
207	LTB4R
208	LYPLA1
209	LYPLA2
210	MALT1
211	MAOA
212	MAOB
213	MAP2K1
214	MAP3K14
215	MAPK14
216	MAPK8
217	MAPKAPK2
218	MCL1
219	MELK
220	MERTK
221	MET
222	MGAM
223	MIF
224	MKNK1
225	MME
226	MMP12
227	MMP13
228	MMP2
229	MMP3
230	MMP7
231	MMP8
232	MMP9
233	MTNR1A
234	MTOR
235	NCOR2
236	NCSTN
237	NMUR2
238	NOS1
239	NOS3
240	NOX4
241	NPC1L1
242	NQO2
243	NR1H3
244	NR1H4
245	NR1I3
246	NR3C1
247	NR4A1
248	NTSR1
249	PAK4
250	PARP1
251	PDE4D
252	PDE5A
253	PDE7A
254	PDGFRA
255	PDGFRB
256	PDPK1
257	PFKFB3
258	PGF
259	PI4KB
260	PIK3CA
261	PIK3CB
262	PIK3CD
263	PIK3CG
264	PIM1
265	PIM2
266	PLA2G10
267	PLA2G1B
268	PLA2G2A
269	PLA2G5
270	PLAA
271	PLAT
272	PLAU
273	PLK1
274	PNP
275	POLB
276	PON1
277	PPARA
278	PPARD
279	PPARG
280	PPP1CA
281	PPP5C
282	PRF1
283	PRKCA
284	PRKCB
285	PRKCD
286	PRKCE
287	PRKCG
288	PRKCH
289	PRKCQ
290	PRKDC
291	PRMT3
292	PSEN1
293	PSEN2
294	PSENEN
295	PTGDR
296	PTGDR2
297	PTGER1
298	PTGER2
299	PTGER3
300	PTGER4
301	PTGS1
302	PTGS2
303	PTK6
304	PTPN1
305	PTPRS
306	PYGL
307	RAF1
308	RARA
309	RARG
310	RET
311	RORA
312	RPS6KA2
313	RPS6KA3
314	RPS6KA5
315	RXRA
316	S1PR1
317	S1PR3
318	S1PR4
319	S1PR5
320	SERPINE1
321	SHBG
322	SHH
323	SIRT2
324	SLC22A12
325	SLC29A1
326	SLC5A2
327	SLC6A2
328	SLC6A3
329	SLC6A4
330	SLC9A1
331	SORT1
332	SPHK1
333	SPHK2
334	SQLE
335	SRC
336	STAT3
337	STS
338	SYK
339	TAAR1
340	TACR2
341	TAS2R31
342	TBXAS1
343	TDP2
344	TERT
345	TGFBR1
346	TGM2
347	THRB
348	TLR9
349	TNF
350	TOP1
351	TRPM8
352	TTL
353	TTR
354	TUBB1
355	TYK2
356	TYMS
357	TYR
358	UGT2B7
359	VCP
360	VEGFA
361	WEE1
362	XDH
363	YWHAG

## Sheet: All herb targets
No.	Huangqi, HQ, Astragalus membranaeus (Fisch.)Bge.	Danshen, DS, Salvia miltiorrhiza Bge.	Sanqi, SQ, Panax notoginseng (Burk.) F. H. Chen	Jiangxiang, JX, Dalbergia odorifera T. Chen
1	ABCB1	ABCC1	ACHE	ABCC1
2	ABCC1	ACE	ADORA3	ABCG2
3	ABCG2	ACHE	ADRA2A	ABL1
4	ACHE	AGTR1	ADRA2B	ACHE
5	ADA	AGTR2	ADRA2C	ACVR1
6	ADORA1	AKR1A1	ADRB3	ADAM17
7	ADORA2A	AKR1B1	AR	ADORA1
8	ADORA3	ALOX5	CHRM1	ADORA3
9	ADRA2A	AMPD1	CHRM2	AKR1B1
10	ADRA2C	AMPD2	CHRM3	AKR1C3
11	AKR1B1	AMPD3	CNR1	ALDH2
12	ALDH2	AR	CNR2	ALK
13	ALOX12	ATP2A1	ESR1	ALPL
14	ALOX15	CCR9	HTR2A	AR
15	ALOX5	CDC25A	HTR2C	AURKA
16	APH1A	CDC25B	IGF1R	AURKB
17	APH1B	CDK2	KDM1A	BACE1
18	AR	CES1	MAOA	BACE2
19	BRD2	CES2	MAOB	BCAT2
20	BRD4	CNR1	PTGS2	BCHE
21	CA1	CNR2	S1PR1	BCL2L1
22	CA12	CREBBP	S1PR3	BMP1
23	CA2	CTSA	S1PR4	BRAF
24	CA4	CTSL	S1PR5	CA1
25	CA5B	CTSV	SHBG	CA12
26	CA6	CXCL8	SHH	CA13
27	CA7	CYP19A1	SLC6A2	CA2
28	CBR1	CYP26A1	SLC6A3	CA3
29	CD38	CYP26B1	SLC6A4	CA4
30	CDC25B	DHODH	SPHK2	CA5A
31	CDC7	ECE1	TACR2	CA5B
32	CHEK1	EDNRA	THRB	CA6
33	CHRM2	EDNRB	UGT2B7	CA7
34	CHRNA3	EP300		CA9
35	CHRNB4	FABP1		CALM1
36	CYP11B1	FABP3		CAMK2D
37	CYP11B2	FABP4		CBR1
38	CYP19A1	FABP5		CCNB1
39	CYP1B1	FOLH1		CCNB2
40	CYP2C19	GPR35		CCNB3
41	DRD2	GRK2		CCNE1
42	DUSP3	GSK3B		CDC25A
43	EGFR	GSTM1		CDC25B
44	ESR1	HAO2		CDC25C
45	ESR2	HCAR2		CDK1
46	ESRRA	HSD11B1		CDK2
47	ESRRB	HSPA1A		CDK3
48	F10	IARS		CDK4
49	HSD17B1	ICAM1		CES1
50	HSD17B2	ITGA2		CES2
51	HSP90AB1	ITGA4		CHEK1
52	HTR2A	ITGAL		CHRNA7
53	HTR2C	ITGAV		CLK1
54	IL2	ITGB1		COMT
55	JAK1	ITGB2		CTSB
56	JAK2	JUN		CYP19A1
57	JAK3	KDM4C		CYP1A2
58	KMT5A	KDM4D		CYP1B1
59	LTB4R	KDM5A		CYP2C9
60	MAOA	KDM5B		CYP3A4
61	MAOB	KDM6B		DAO
62	MAP3K14	KIF11		DCTPP1
63	MAPK14	KMO		DNM1
64	MGAM	LDHA		DRD1
65	MIF	LDHB		DRD3
66	MTNR1A	LYPLA1		DUSP3
67	NCSTN	LYPLA2		DYRK1A
68	NMUR2	MALT1		DYRK1B
69	NOX4	MAP2K1		ECE2
70	NPC1L1	MAPK8		EDNRA
71	NQO2	MCL1		EPHB4
72	NR1H3	MET		EPHX2
73	NR1I3	MME		ERN1
74	NR3C1	MMP12		ESR1
75	PARP1	MMP13		ESR2
76	PDE5A	MMP2		ESRRA
77	PFKFB3	MMP8		ESRRB
78	PLAT	NR1H4		F3
79	PLAU	NR4A1		FGFR1
80	PON1	NTSR1		FLT1
81	PPARA	PDE4D		FLT3
82	PRKCB	PPARA		FNTA
83	PRKCD	PPARD		FNTB
84	PRKCE	PPARG		GRK6
85	PRKCG	PPP1CA		GRM2
86	PRKCQ	PPP5C		GRM5
87	PRMT3	PRKCA		GSK3A
88	PSEN1	PRKCB		GSK3B
89	PSEN2	PRKCD		HCK
90	PSENEN	PRKCE		HDAC1
91	PTGS1	PRKCG		HDAC10
92	PTGS2	PRKCH		HDAC11
93	PTPN1	PRKCQ		HDAC2
94	PTPRS	PTGDR		HDAC3
95	RORA	PTGDR2		HDAC5
96	RPS6KA3	PTGER1		HDAC6
97	SHBG	PTGER4		HDAC7
98	SLC29A1	PTGS1		HDAC8
99	SLC6A2	PTGS2		HDAC9
100	SLC6A4	PTPN1		HNF4A
101	SPHK1	PYGL		HPGD
102	SPHK2	SHBG		HSD11B1
103	SQLE	SLC22A12		HSD17B1
104	STS	SLC5A2		HSD17B14
105	TAAR1	SLC6A2		HSD17B2
106	TBXAS1	SLC6A3		HSD17B3
107	TERT	SORT1		HSP90AA1
108	TLR9	STAT3		HTR3A
109	TNF	STS		IDO1
110	TYK2	TBXAS1		IGF1R
111	TYR	TDP2		IMPDH1
112	UGT2B7	TERT		IMPDH2
113	XDH	TOP1		INSR
114		TTL		JAK1
115		TTR		JAK2
116				JAK3
117				KDM1A
118				KDR
119				KIT
120				KLK1
121				KLK2
122				LNPEP
123				LTA4H
124				LTB4R
125				MAOA
126				MAOB
127				MAP2K1
128				MAPK14
129				MAPK8
130				MAPKAPK2
131				MELK
132				MERTK
133				MET
134				MIF
135				MKNK1
136				MMP12
137				MMP13
138				MMP2
139				MMP3
140				MMP7
141				MMP9
142				MTOR
143				NCOR2
144				NOS1
145				NOS3
146				NOX4
147				NQO2
148				PAK4
149				PDE5A
150				PDE7A
151				PDGFRA
152				PDGFRB
153				PDPK1
154				PGF
155				PI4KB
156				PIK3CA
157				PIK3CB
158				PIK3CD
159				PIK3CG
160				PIM1
161				PIM2
162				PLA2G10
163				PLA2G1B
164				PLA2G2A
165				PLA2G5
166				PLAA
167				PLK1
168				PNP
169				POLB
170				PPARG
171				PRF1
172				PRKCG
173				PRKDC
174				PTGER1
175				PTGER2
176				PTGER3
177				PTGER4
178				PTGS1
179				PTK6
180				PTPN1
181				RAF1
182				RARA
183				RARG
184				RET
185				RPS6KA2
186				RPS6KA5
187				RXRA
188				SERPINE1
189				SHBG
190				SIRT2
191				SLC5A2
192				SLC9A1
193				SRC
194				SYK
195				TAS2R31
196				TGFBR1
197				TGM2
198				TLR9
199				TRPM8
200				TUBB1
201				TYK2
202				TYMS
203				VCP
204				VEGFA
205				WEE1
206				YWHAG
