# Supplementary material for: UHPLC-Q-Orbitrap HRMS and network analysis to explore the mechanisms of QiShenYiQi dripping pill for treating myocardial infarction
Source: Front Pharmacol. 2024 Nov 1;15:1443560. doi: 10.3389/fphar.2024.1443560 (PMC11563805; doi:10.3389/fphar.2024.1443560)
Supplement: Supplementary file 2 [file Table3.xlsx]

## Sheet: Disease targets
No.	Disease targets
1	A2M
2	ABCA1
3	ABCB1
4	ABCB7
5	ABCC6
6	ABCC8
7	ABCC9
8	ABCG1
9	ABCG5
10	ABCG8
11	ABO
12	ABRAXAS2
13	ACE
14	ACE1
15	ACE2
16	ACHE
17	ACTA2
18	ACTC1
19	ACTN2
20	ADA
21	ADA2
22	ADAM17
23	ADAMTS13
24	ADAMTS7
25	ADAMTSL1
26	ADCY10
27	ADD1
28	ADH1C
29	ADIPOQ
30	ADIPOQ-AS1
31	ADM
32	ADM2
33	ADORA1
34	ADORA2A
35	ADORA2B
36	ADORA3
37	ADRB1
38	ADRB2
39	ADRB3
40	AGER
41	AGT
42	AGTR1
43	AGTR2
44	AHSG
45	AHSP
46	AKT1
47	ALB
48	ALDH2
49	ALOX15
50	ALOX5
51	ALOX5AP
52	AMPD1
53	ANGPT1
54	ANGPT2
55	ANK2
56	ANXA5
57	APCS
58	APLN
59	APLNR
60	APOA1
61	APOA2
62	APOA4
63	APOA5
64	APOB
65	APOC2
66	APOC3
67	APOE
68	APOER2
69	APOH
70	APP
71	AQP4
72	AR
73	ARF4-AS1
74	ARG1
75	ATHS
76	ATM
77	ATP2A2
78	ATP2B1-AS1
79	ATR
80	ATRX
81	AVP
82	B2M
83	BAG3
84	BAX
85	BCHE
86	BCL2
87	BDKRB2
88	BDNF
89	BDNF-AS
90	BDPLT24
91	BGLAP
92	BLOC1S1
93	BMP2
94	BMP6
95	BMP7
96	BRAF
97	BRAP
98	BRINP3
99	BSG
100	BSND
101	C22orf35
102	C3
103	C4A
104	C4B
105	CA3
106	CACNA1C
107	CALCA
108	CALCRL
109	CALM1
110	CALR
111	CAMK2D
112	CAMK2G
113	CASP1
114	CASP3
115	CASQ2
116	CASR
117	CAT
118	CAV1
119	CAV3
120	CBL
121	CBS
122	CCDC65
123	CCL11
124	CCL2
125	CCL3
126	CCL5
127	CCN2
128	CCND1
129	CCR1
130	CCR2
131	CCR5
132	CCR6
133	CCT7
134	CD14
135	CD34
136	CD36
137	CD40
138	CD40LG
139	CD46
140	CD55
141	CD59
142	CDC42SE1
143	CDH2
144	CDH5
145	CDKN1A
146	CDKN1C
147	CDKN2A
148	CDKN2B
149	CDKN2B-AS1
150	CELA2A
151	CELSR2
152	CEP19
153	CERNA3
154	CETP
155	CFH
156	CFLAR
157	CHGA
158	CHI3L1
159	CHKA
160	CHKB
161	CHKB-CPT1B
162	CIITA
163	CKB
164	CKM
165	CLCN1
166	CLCN2
167	CLU
168	CMA1
169	CMTS
170	COG2
171	COL1A1
172	COL3A1
173	COL4A1
174	COL4A2
175	COMT
176	COX5A
177	CP
178	CPB2
179	CRH
180	CRP
181	CRYAB
182	CSF2
183	CSF3
184	CSRP3
185	CST3
186	CTF1
187	CTLA4
188	CTNNA3
189	CTNNB1
190	CTSB
191	CTSD
192	CX3CL1
193	CX3CR1
194	CXADR
195	CXCL10
196	CXCL12
197	CXCL8
198	CXCR4
199	CYBA
200	CYCS
201	CYP11B2
202	CYP17A1
203	CYP1A2
204	CYP27A1
205	CYP2C19
206	CYP2C8
207	CYP2C9
208	CYP2D6
209	CYP2J2
210	CYP3A4
211	CYP3A5
212	CYP4F2
213	CYP7A1
214	DCP1
215	DDX39B
216	DES
217	DMD
218	DNAH8
219	DNASE1
220	DPP4
221	DSC2
222	DSG2
223	DSG2-AS1
224	DSP
225	EDN1
226	EDNRA
227	EDNRB
228	EGF
229	EGR1
230	ELANE
231	ELN
232	EMC10
233	EMSLR
234	ENG
235	ENO2
236	ENPP1
237	ENSG00000230490
238	ENSG00000235450
239	ENSG00000245768
240	ENSG00000250519
241	ENSG00000251216
242	ENSG00000253288
243	ENSG00000258081
244	ENSG00000274760
245	ENSG00000275307
246	ENSG00000275942
247	ENSG00000276919
248	ENSG00000276965
249	ENSG00000276991
250	ENSG00000277577
251	ENSG00000277941
252	ENSG00000277967
253	ENSG00000278404
254	ENTPD1
255	EPAS1
256	EPO
257	EPOR
258	ESM1
259	ESR
260	ESR1
261	ESTRR
262	F10
263	F11
264	F12
265	F13A
266	F13A1
267	F13B
268	F2
269	F2R
270	F3
271	F5
272	F7
273	F8
274	F9
275	FABP12
276	FABP2
277	FABP3
278	FABP4
279	FAS
280	FBN1
281	FCGR2A
282	FGA
283	FGB
284	FGF1
285	FGF2
286	FGF23
287	FGG
288	FLNA
289	FLNC
290	FLT1
291	FN1
292	FNDC5
293	FOXC1
294	FTO
295	GAA
296	GAS5
297	GATA2
298	GATA4
299	GATA6
300	GBA1
301	GC
302	GCG
303	GCLC
304	GCLM
305	GDF15
306	GGT1
307	GH1
308	GHRL
309	GJA1
310	GJA4
311	GJA5
312	GLA
313	GLCLC
314	GLCLR
315	GNB3
316	GNLY
317	GP1BA
318	GP34
319	GP3A
320	GP6
321	GPT
322	GPX1
323	GRK2
324	GSK3B
325	GSN
326	GSR
327	GSTM1
328	GSTP1
329	GSTT1
330	GT2
331	GUCY1A1
332	GZMB
333	H19
334	H2AC18
335	HADHA
336	HBA1
337	HBB
338	HCN4
339	HDAC9
340	HFE
341	HGF
342	HIF1A
343	HIF1A-AS2
344	HLA-B
345	HLA-C
346	HLA-DRB1
347	HMGB1
348	HMGCR
349	HMOX1
350	HOXC-AS1
351	HP
352	HSALNG0134655-001
353	HSPA4
354	HSPA8
355	HSPD1
356	HTR2A
357	HTRA1
358	HULC
359	ICAM1
360	ICH
361	IDH2
362	IFNG
363	IGF1
364	IGF2
365	IGFBP1
366	IGFBP3
367	IL10
368	IL12A
369	IL12B
370	IL13
371	IL17A
372	IL18
373	IL1A
374	IL1B
375	IL1F10
376	IL1R1
377	IL1RAPL2
378	IL1RL1
379	IL1RN
380	IL2
381	IL23R
382	IL33
383	IL36RN
384	IL37
385	IL4
386	IL5
387	IL6
388	IL6R
389	IL6ST
390	INS
391	INSL6
392	INSR
393	IRF5
394	IRS1
395	ITGA2
396	ITGA2B
397	ITGAM
398	ITGB1
399	ITGB2
400	ITGB3
401	ITPKC
402	JAG1
403	JAK2
404	JPH2
405	JUP
406	KAT6B
407	KCND3
408	KCNE1
409	KCNE2
410	KCNE3
411	KCNH2
412	KCNJ11
413	KCNJ2
414	KCNJ5
415	KCNJ8
416	KCNQ1
417	KCNQ1OT1
418	KDR
419	KIF6
420	KITLG
421	KLF3-AS1
422	KLF4
423	KLK1
424	KLKB1
425	KLRC4
426	KNG1
427	LAMA4
428	LAMP2
429	LCAT
430	LCN2
431	LDB3
432	LDLR
433	LDLRAP1
434	LDLR-AS1
435	LEP
436	LEPR
437	LGALS2
438	LGALS3
439	LINC00504
440	LINC01258
441	LINC01672
442	LINC01725
443	LINC02605
444	LINC02882
445	LINC02895
446	LINC02955
447	LINC-ROR
448	LIPC
449	LIPG
450	LMNA
451	lnc-HMGXB4-8
452	lnc-IQCM-2
453	lnc-LRP5L-15
454	LOC100287329
455	LOC101927560
456	LOC106099062
457	LOC106560211
458	LOC106660625
459	LOC107133510
460	LOC110121269
461	LOX
462	LOX1
463	LPA
464	LPL
465	LRP1
466	LRP2BP-AS1
467	LRP6
468	LRP8
469	LTA
470	LTA4H
471	LTBP1
472	MALAT1
473	MAPK1
474	MAPK14
475	MAPK8
476	MAPT
477	MASP2
478	MB
479	MBL2
480	MCI1
481	MCI2
482	MEF2A
483	MEF2C
484	MEFV
485	MEG3
486	MGP
487	MHRT
488	MIA3
489	MIAT
490	MIAT,C22orf35
491	MIATNB
492	MIB1
493	MIF
494	MIR1-1
495	MIR1-2
496	MIR122
497	MIR124-1
498	MIR124-3
499	MIR125A
500	MIR125B1
501	MIR126
502	MIR1291
503	MIR130A
504	MIR132
505	MIR133A1
506	MIR133B
507	MIR139
508	MIR140
509	MIR142
510	MIR143
511	MIR144
512	MIR145
513	MIR146A
514	MIR146B
515	MIR150
516	MIR155
517	MIR17
518	MIR181A1
519	MIR185
520	MIR188
521	MIR195
522	MIR199A1
523	MIR199B
524	MIR19B1
525	MIR204
526	MIR208A
527	MIR208B
528	MIR21
529	MIR210
530	MIR214
531	MIR22
532	MIR221
533	MIR222
534	MIR223
535	MIR23A
536	MIR24-1
537	MIR27A
538	MIR29A
539	MIR29B1
540	MIR30A
541	MIR30B
542	MIR320A
543	MIR342
544	MIR34A
545	MIR361
546	MIR378A
547	MIR379
548	MIR423
549	MIR451A
550	MIR455
551	MIR483
552	MIR486-1
553	MIR493HG
554	MIR494
555	MIR499A
556	MIR532
557	MIR590
558	MIR663B
559	MIR6886
560	MIR9-1
561	MIR98
562	MIRLET7C
563	MK280073-001
564	MK280073-002
565	MK280073-003
566	MK280073-004
567	MK280073-005
568	MK280073-006
569	MK280073-007
570	MK280073-008
571	MK280073-009
572	MK280073-010
573	MK280073-011
574	MK280073-012
575	MK280073-013
576	MK280073-014
577	MK280073-015
578	MK280073-016
579	MK280073-017
580	MK280073-018
581	MK280073-019
582	MK280073-020
583	MK280073-021
584	MK280073-022
585	MK280073-023
586	MK280073-024
587	MK280073-025
588	MK280073-026
589	MK280073-027
590	MK280073-028
591	MK280073-029
592	MK280073-030
593	MK280073-031
594	MK280073-032
595	MK280073-033
596	MK280073-034
597	MK280073-035
598	MK280073-036
599	MK280073-037
600	MK280073-038
601	MK280073-039
602	MK280073-040
603	MK280073-041
604	MK280073-042
605	MK280073-043
606	MK280073-044
607	MK280073-045
608	MK280073-046
609	MK280073-047
610	MK280073-048
611	MK280073-049
612	MK280073-050
613	MK280073-051
614	MK280073-052
615	MK280073-053
616	MK280073-054
617	MK280073-055
618	MK280073-056
619	MK280073-057
620	MK280073-058
621	MK280073-059
622	MK280073-060
623	MK280073-061
624	MK280073-062
625	MK280073-063
626	MK280073-064
627	MK280073-065
628	MK280073-066
629	MK280073-067
630	MK280073-068
631	MK280073-069
632	MK280073-070
633	MK280073-071
634	MK280073-072
635	MK280073-073
636	MK280073-074
637	MK280073-075
638	MK280073-076
639	MK280073-077
640	MK280073-078
641	MK280073-079
642	MK280073-080
643	MK280073-081
644	MK280073-082
645	MK280073-083
646	MK280073-084
647	MK280073-085
648	MK280073-086
649	MK280073-087
650	MK280073-088
651	MK280073-089
652	MK280073-090
653	MK280073-091
654	MK280073-092
655	MK280073-093
656	MK280073-094
657	MK280073-095
658	MK280073-096
659	MK280073-097
660	MK280073-098
661	MK280073-099
662	MK280073-100
663	MK280073-101
664	MK280073-102
665	MK280073-103
666	MK280073-104
667	MK280073-105
668	MK280073-106
669	MK280073-107
670	MK280073-108
671	MK280073-109
672	MK280073-110
673	MK280073-111
674	MK280073-112
675	MK280073-113
676	MK280073-114
677	MK280073-115
678	MK280073-116
679	MK280073-117
680	MK280073-118
681	MK280073-119
682	MK280073-120
683	MK280073-121
684	MK280073-122
685	MK280073-123
686	MK280073-124
687	MK280073-125
688	MK280073-126
689	MK280073-127
690	MK280073-128
691	MK280073-129
692	MK280073-130
693	MK280073-131
694	MK280073-132
695	MK280073-133
696	MK280073-134
697	MK280073-135
698	MK280073-136
699	MK280073-137
700	MK280073-138
701	MK280073-139
702	MK280073-140
703	MK280073-141
704	MK280073-142
705	MK280073-143
706	MK280073-144
707	MK280073-145
708	MK280073-146
709	MK280073-147
710	MK280073-148
711	MK280073-149
712	MK280073-150
713	MK280073-151
714	MK280073-152
715	MK280073-153
716	MK280073-154
717	MK280073-155
718	MK280073-156
719	MK280073-157
720	MK280073-158
721	MK280073-159
722	MK280073-160
723	MK280073-161
724	MK280073-162
725	MK280073-163
726	MK280073-164
727	MK280073-165
728	MK280073-166
729	MK280073-167
730	MK280073-168
731	MK280073-169
732	MK280073-170
733	MK280073-171
734	MK280073-172
735	MK280073-173
736	MK280073-174
737	MK280073-175
738	MK280073-176
739	MK280073-177
740	MK280073-178
741	MK280073-179
742	MK280073-180
743	MK280073-181
744	MK280073-182
745	MK280073-183
746	MK280073-184
747	MK280073-185
748	MK280073-186
749	MK280073-187
750	MK280073-188
751	MK280073-189
752	MK280073-190
753	MK280073-191
754	MK280073-192
755	MK280073-193
756	MK280073-194
757	MK280073-195
758	MK280073-196
759	MK280073-197
760	MK280073-198
761	MK280073-199
762	MK280073-200
763	MK280073-201
764	MK280073-202
765	MK280073-203
766	MK280073-204
767	MK280073-205
768	MK280073-206
769	MK280073-207
770	MK280073-208
771	MK280073-209
772	MK280073-210
773	MK280073-211
774	MK280073-212
775	MK280073-213
776	MK280073-214
777	MK280073-215
778	MK280073-216
779	MK280073-217
780	MK280073-218
781	MK280073-219
782	MK280073-220
783	MK280073-221
784	MK280073-222
785	MK280073-223
786	MK280073-224
787	MK280073-225
788	MK280073-226
789	MK280073-227
790	MK280073-228
791	MK280073-229
792	MK280073-230
793	MK280073-231
794	MK280073-232
795	MK280073-233
796	MK280073-234
797	MK280073-235
798	MK280073-236
799	MK280073-237
800	MK280073-238
801	MK280073-239
802	MK280073-240
803	MK280073-241
804	MK280073-242
805	MK280073-243
806	MK280073-244
807	MK280073-245
808	MK280073-246
809	MK280073-247
810	MK280073-248
811	MK280073-249
812	MK280073-250
813	MK280073-251
814	MK280073-252
815	MK280073-253
816	MK280073-254
817	MK280073-255
818	MK280073-256
819	MK280073-257
820	MK280073-258
821	MK280073-259
822	MK280073-260
823	MK280073-261
824	MK280073-262
825	MK280073-263
826	MK280073-264
827	MK280073-265
828	MK280073-266
829	MK280073-267
830	MK280073-268
831	MK280073-269
832	MK280073-270
833	MK280073-271
834	MK280073-272
835	MK280073-273
836	MK280073-274
837	MK280073-275
838	MK280073-276
839	MK280073-277
840	MK280073-278
841	MK280073-279
842	MK280073-280
843	MK280073-281
844	MK280073-282
845	MK280073-283
846	MK280073-284
847	MK280073-285
848	MK280073-286
849	MK280073-287
850	MK280073-288
851	MK280073-289
852	MK280073-290
853	MK280073-291
854	MK280073-292
855	MK280073-293
856	MK280073-294
857	MK280073-295
858	MK280073-296
859	MK280073-297
860	MK280073-298
861	MK280073-299
862	MK280073-300
863	MK280073-301
864	MK280073-302
865	MK280073-303
866	MK280073-304
867	MK280073-305
868	MK280073-306
869	MK280073-307
870	MK280073-308
871	MK280073-309
872	MK280073-310
873	MK280073-311
874	MK280073-312
875	MK280073-313
876	MK280073-314
877	MK280073-315
878	MK280073-316
879	MK280073-317
880	MK280073-318
881	MK280073-319
882	MK280073-320
883	MK280073-321
884	MK280073-322
885	MK280073-323
886	MK280073-324
887	MK280073-325
888	MK280073-326
889	MK280073-327
890	MK280073-328
891	MK280073-329
892	MK280073-330
893	MK280073-331
894	MK280073-332
895	MK280073-333
896	MK280073-334
897	MK280073-335
898	MK280073-336
899	MK280073-337
900	MK280073-338
901	MK280073-339
902	MK280073-340
903	MK280073-341
904	MK280073-342
905	MK280073-343
906	MK280073-344
907	MK280073-345
908	MK280073-346
909	MK280073-347
910	MK280073-348
911	MK280073-349
912	MK280073-350
913	MK280073-351
914	MK280073-352
915	MK280073-353
916	MK280073-354
917	MK280073-355
918	MK280073-356
919	MK280073-357
920	MK280073-358
921	MK280073-359
922	MK280073-360
923	MK280073-361
924	MK280073-362
925	MK280073-363
926	MK280073-364
927	MK280073-365
928	MK280073-366
929	MK280073-367
930	MK280073-368
931	MK280073-369
932	MK280073-370
933	MK280073-371
934	MK280073-372
935	MK280073-373
936	MK280073-374
937	MK280073-375
938	MK280073-376
939	MK280073-377
940	MK280073-378
941	MK280073-379
942	MK280073-380
943	MK280073-381
944	MK280073-382
945	MK280073-383
946	MK280073-384
947	MK280073-385
948	MK280073-386
949	MK280073-387
950	MK280073-388
951	MK280073-389
952	MK280073-390
953	MK280073-391
954	MK280073-392
955	MK280073-393
956	MK280073-394
957	MK280073-395
958	MK280073-396
959	MK280073-397
960	MK280073-398
961	MK280073-399
962	MK280073-400
963	MK280073-401
964	MK280073-402
965	MK280073-403
966	MK280073-404
967	MK280073-405
968	MK280073-406
969	MK280073-407
970	MK280073-408
971	MK280073-409
972	MK280073-410
973	MK280073-411
974	MK280073-412
975	MK280073-413
976	MK280073-414
977	MK280073-415
978	MK280073-416
979	MK280073-417
980	MK280073-418
981	MK280073-419
982	MK280073-420
983	MK280073-421
984	MK280073-422
985	MK280073-423
986	MK280073-424
987	MK280073-425
988	MK280073-426
989	MK280073-427
990	MK280073-428
991	MK280073-429
992	MK280073-430
993	MK280073-431
994	MK280073-432
995	MK280073-433
996	MK280073-434
997	MK280073-435
998	MK280073-436
999	MK280073-437
1000	MK280073-438
1001	MK280073-439
1002	MK280073-440
1003	MK280073-441
1004	MK280073-442
1005	MK280073-443
1006	MK280073-444
1007	MK280073-445
1008	MK280073-446
1009	MK280073-447
1010	MK280073-448
1011	MK280073-449
1012	MK280073-450
1013	MK280073-451
1014	MK280073-452
1015	MK280073-453
1016	MK280073-454
1017	MK280073-455
1018	MK280073-456
1019	MK280073-457
1020	MK280073-458
1021	MK280073-459
1022	MK280073-460
1023	MK280073-461
1024	MK280073-462
1025	MK280073-463
1026	MK280073-464
1027	MK280073-465
1028	MK280073-466
1029	MK280073-467
1030	MK280073-468
1031	MK280073-469
1032	MK280073-470
1033	MK280073-471
1034	MK280073-472
1035	MK280073-473
1036	MK280073-474
1037	MK280073-475
1038	MK280073-476
1039	MK280073-477
1040	MK280073-478
1041	MK280073-479
1042	MK280073-480
1043	MK280073-481
1044	MK280073-482
1045	MK280073-483
1046	MK280073-484
1047	MK280073-485
1048	MK280073-486
1049	MK280073-487
1050	MK280073-488
1051	MK280073-489
1052	MK280073-490
1053	MK280073-491
1054	MK280073-492
1055	MK280073-493
1056	MK280073-494
1057	MK280073-495
1058	MK280073-496
1059	MK280073-497
1060	MK280073-498
1061	MK280073-499
1062	MK280073-500
1063	MK280073-501
1064	MK280073-502
1065	MK280073-503
1066	MK280073-504
1067	MK280073-505
1068	MK280073-506
1069	MK280073-507
1070	MK280073-508
1071	MK280073-509
1072	MK280073-510
1073	MK280073-511
1074	MK280073-512
1075	MK280073-513
1076	MK280073-514
1077	MK280073-515
1078	MK280073-516
1079	MK280073-517
1080	MK280073-518
1081	MK280073-519
1082	MK280073-520
1083	MK280073-521
1084	MK280073-522
1085	MK280073-523
1086	MK280073-524
1087	MK280073-525
1088	MK280073-526
1089	MK280073-527
1090	MK280073-528
1091	MK280073-529
1092	MK280073-530
1093	MK280073-531
1094	MK280073-532
1095	MK280073-533
1096	MK280073-534
1097	MK280073-535
1098	MK280073-536
1099	MK280073-537
1100	MK280073-538
1101	MK280073-539
1102	MK280073-540
1103	MK280073-541
1104	MK280073-542
1105	MK280073-543
1106	MK280073-544
1107	MK280073-545
1108	MK280073-546
1109	MK280073-547
1110	MK280073-548
1111	MK280073-549
1112	MK280073-550
1113	MK280073-551
1114	MK280073-552
1115	MK280073-553
1116	MK280073-554
1117	MK280073-555
1118	MK280073-556
1119	MK280073-557
1120	MK280073-558
1121	MK280073-559
1122	MK280073-560
1123	MK280073-561
1124	MK280073-562
1125	MK280073-563
1126	MK280073-564
1127	MK280073-565
1128	MK280073-566
1129	MK280073-567
1130	MK280073-568
1131	MK280073-569
1132	MK280073-570
1133	MK280073-571
1134	MK280073-572
1135	MK280073-573
1136	MK280073-574
1137	MK280073-575
1138	MK280073-576
1139	MK280073-577
1140	MK280073-578
1141	MK280073-579
1142	MK280073-580
1143	MK280073-581
1144	MK280073-582
1145	MK280073-583
1146	MK280073-584
1147	MK280073-585
1148	MK280073-586
1149	MK280073-587
1150	MK280073-588
1151	MK280073-589
1152	MK280073-590
1153	MK280073-591
1154	MK280073-592
1155	MK280073-593
1156	MK280073-594
1157	MK280073-595
1158	MK280073-596
1159	MK280073-597
1160	MK280073-598
1161	MK280073-599
1162	MK280073-600
1163	MK280073-601
1164	MK280073-602
1165	MK280073-603
1166	MK280073-604
1167	MK280073-605
1168	MK280073-606
1169	MK280073-607
1170	MK280073-608
1171	MK280073-609
1172	MK280073-610
1173	MK280073-611
1174	MK280073-612
1175	MK280073-613
1176	MK280073-614
1177	MK280073-615
1178	MK280073-616
1179	MK280073-617
1180	MK280073-618
1181	MK280073-619
1182	MK280073-620
1183	MK280073-621
1184	MK280073-622
1185	MK280073-623
1186	MK280073-624
1187	MK280073-625
1188	MK280073-626
1189	MK280073-627
1190	MK280073-628
1191	MK280073-629
1192	MK280073-630
1193	MK280073-631
1194	MK280073-632
1195	MK280073-633
1196	MK280073-634
1197	MK280073-635
1198	MK280073-636
1199	MK280073-637
1200	MK280073-638
1201	MK280073-639
1202	MK280073-640
1203	MK280073-641
1204	MK280073-642
1205	MK280073-643
1206	MK280073-644
1207	MK280073-645
1208	MK280073-646
1209	MK280073-647
1210	MK280073-648
1211	MK280073-649
1212	MK280073-650
1213	MK280073-651
1214	MK280073-652
1215	MK280073-653
1216	MK280073-654
1217	MK280073-655
1218	MK280073-656
1219	MK280073-657
1220	MK280073-658
1221	MK280073-659
1222	MK280073-660
1223	MK280073-661
1224	MK280073-662
1225	MK280073-663
1226	MK280073-664
1227	MK280073-665
1228	MK280073-666
1229	MK280073-667
1230	MK280073-668
1231	MK280073-669
1232	MK280073-670
1233	MK280073-671
1234	MK280073-672
1235	MK280073-673
1236	MK280073-674
1237	MK280073-675
1238	MK280073-676
1239	MK280073-677
1240	MK280073-678
1241	MK280073-679
1242	MK280073-680
1243	MK280073-681
1244	MK280073-682
1245	MK280073-683
1246	MK280073-684
1247	MK280073-685
1248	MK280073-686
1249	MK280073-687
1250	MK280073-688
1251	MK280073-689
1252	MK280073-690
1253	MK280073-691
1254	MK280073-692
1255	MK280073-693
1256	MK280073-694
1257	MK280073-695
1258	MK280073-696
1259	MK280073-697
1260	MK280073-698
1261	MK280073-699
1262	MK280073-700
1263	MK280073-701
1264	MK280073-702
1265	MK280073-703
1266	MK280073-704
1267	MK280073-705
1268	MK280073-706
1269	MK280073-707
1270	MK280073-708
1271	MK280073-709
1272	MK280073-710
1273	MK280073-711
1274	MK280073-712
1275	MK280073-713
1276	MK280073-714
1277	MK280073-715
1278	MK280073-716
1279	MK280073-717
1280	MK280073-718
1281	MK280073-719
1282	MK280073-720
1283	MK280073-721
1284	MK280073-722
1285	MLX
1286	MLXIPL
1287	MME
1288	MMP1
1289	MMP10
1290	MMP2
1291	MMP3
1292	MMP8
1293	MMP9
1294	MPL
1295	MPO
1296	MRAS
1297	MRPS6
1298	MTAP
1299	MT-ATP6
1300	MT-CYB
1301	MTHFR
1302	MT-LIPCAR
1303	MT-ND2
1304	MTR
1305	MT-TL1
1306	MVCD3
1307	MYBPC3
1308	MYDGF
1309	MYH11
1310	MYH6
1311	MYH7
1312	MYH9
1313	MYL2
1314	MYL3
1315	MYL4
1316	NAMPT
1317	NCF1
1318	NES
1319	NEXN
1320	NF1
1321	NFE2L2
1322	NFIA-AS1
1323	NFKB1
1324	NFKBIL1
1325	NGF
1326	NHERF2
1327	NKX2-5
1328	NLRP3
1329	NOS1
1330	NOS2
1331	NOS3
1332	NOTCH1
1333	NOTCH3
1334	NPPA
1335	NPPB
1336	NPPC
1337	NPR1
1338	NPR2
1339	NPY
1340	NR3C1
1341	NR3C2
1342	NRG1
1343	NRP1
1344	NTS
1345	OLR1
1346	OR13G1
1347	OX4OL
1348	P27K
1349	P2RY12
1350	P2RY2
1351	PALLD
1352	PAPPA
1353	PARP1
1354	PCSK2
1355	PCSK9
1356	PDCD1
1357	PDE3A
1358	PDE4D
1359	PDE5A
1360	PDGFB
1361	PDGFRA
1362	PDGFRB
1363	PDX1
1364	PECAM1
1365	PF4
1366	PGF
1367	PGR-AS1
1368	PHACTR1
1369	PIGA
1370	PIK3C2A
1371	PIK3CA
1372	PIK3CG
1373	PKCL
1374	PKP2
1375	PLA2G6
1376	PLA2G7
1377	PLAT
1378	PLAU
1379	PLAUR
1380	PLG
1381	PLN
1382	PLTP
1383	POLG
1384	POLGARF
1385	POMC
1386	PON1
1387	PON2
1388	PON3
1389	POSTN
1390	PPARA
1391	PPARG
1392	PPBP
1393	PPIA
1394	PPIG
1395	PRDM16
1396	PRF1
1397	PRKAA2
1398	PRKAG2
1399	PRKCA
1400	PRKCH
1401	PRKCL
1402	PRKG1
1403	PRL
1404	PROC
1405	PROCR
1406	PRORP-PSMA6
1407	PROS27
1408	PROZ
1409	PRTN3
1410	PSEN1
1411	PSMA6
1412	PSRC1
1413	PTEN
1414	PTGIS
1415	PTGS1
1416	PTGS2
1417	PTPN11
1418	PTPN22
1419	PTX3
1420	PVT1
1421	PWAR1
1422	RAF1
1423	RBM20
1424	RBPJ
1425	REN
1426	RETN
1427	RNF207
1428	RNF213
1429	RNF213-AS1
1430	ROS1
1431	RPA1
1432	RPL36A-HNRNPH2
1433	RXFP2
1434	RYR1
1435	RYR2
1436	S100A1
1437	S100A9
1438	S100B
1439	SAA1
1440	SAA4
1441	SCARB1
1442	SCN10A
1443	SCN1B
1444	SCN5A
1445	SCNN1A
1446	SCNN1B
1447	SCNN1G
1448	SELE
1449	SELL
1450	SELP
1451	SELPLG
1452	SERPINA1
1453	SERPINA3
1454	SERPINC1
1455	SERPINE1
1456	SERPINF2
1457	SERPING1
1458	SH2B3
1459	SHBG
1460	SIRT1
1461	SIRT3
1462	SLC12A3
1463	SLC16A1-AS1
1464	SLC17A5
1465	SLC25A4
1466	SLC2A10
1467	SLC5A2
1468	SLC5A3
1469	SLC6A4
1470	SLC8A1
1471	SLC9A1
1472	SLCO1B1
1473	SMAD3
1474	SMAD5-AS1
1475	SMARCA4
1476	SMARCAL1
1477	SNHG1
1478	SNHG8
1479	SNORD15A
1480	SOCS3
1481	SOD1
1482	SOD2
1483	SOD2-OT1
1484	SOD3
1485	SORT1
1486	SP1
1487	SPP1
1488	SPRY3
1489	SRC
1490	SREBF2
1491	SST
1492	ST2
1493	STAT1
1494	STAT3
1495	STAT4
1496	SULT1A3
1497	SULT4A1
1498	SYP
1499	TAB2
1500	TAC1
1501	TAS2R50
1502	TBX20
1503	TBX5
1504	TBXA2R
1505	TBXAS1
1506	TCAP
1507	TEK
1508	TERT
1509	TET2
1510	TF
1511	TFPI
1512	TGFB1
1513	TGFB3
1514	TGFBR1
1515	TGFBR2
1516	TH
1517	THBD
1518	THBS1
1519	THBS2
1520	THBS4
1521	THPO
1522	THRIL
1523	TIMP1
1524	TIMP2
1525	TIMP3
1526	TLR2
1527	TLR4
1528	TLX1NB
1529	TMEM43
1530	TMSB4X
1531	TMX2-CTNND1
1532	TNC
1533	TNF
1534	TNFB
1535	TNFRSF11B
1536	TNFRSF14-AS1
1537	TNFRSF1A
1538	TNFRSF1B
1539	TNFRSF4
1540	TNFSF11
1541	TNFSF4
1542	TNNC1
1543	TNNI3
1544	TNNI3K
1545	TNNT1
1546	TNNT2
1547	TP53
1548	TP53COR1
1549	TPM1
1550	TPO
1551	TRDN
1552	TREX1
1553	TRIM63
1554	TRPM4
1555	TSPO
1556	TTN
1557	TTN-AS1
1558	TTR
1559	TTTY10
1560	TUBB1
1561	TUG1
1562	TXN
1563	UCA1
1564	UCP2
1565	UTS2
1566	VAMP8
1567	VCAM1
1568	VCL
1569	VDR
1570	VEGFA
1571	VHL
1572	VIP
1573	VKORC1
1574	VTN
1575	VWF
1576	WDR12
1577	WRN
1578	XDH
1579	XIST
1580	ZFAS1
1581	ZFHX3
1582	ZMPSTE24
1583	ZNF627
