# Supplementary material for: UHPLC-Q-Orbitrap HRMS and network analysis to explore the mechanisms of QiShenYiQi dripping pill for treating myocardial infarction
Source: Front Pharmacol. 2024 Nov 1;15:1443560. doi: 10.3389/fphar.2024.1443560 (PMC11563805; doi:10.3389/fphar.2024.1443560)
Supplement: Supplementary file 3 [file Table6.xlsx]

## Sheet: Sheet1
Cluster	Score(Density*#Nodes)	Nodes	Edges	NodeIDs
1	22.485	34	371	MAPK8
1	22.485	34	371	JAK2
1	22.485	34	371	GSK3B
1	22.485	34	371	TERT
1	22.485	34	371	STAT3
1	22.485	34	371	KDR
1	22.485	34	371	AR
1	22.485	34	371	ITGB1
1	22.485	34	371	PPARG
1	22.485	34	371	ICAM1
1	22.485	34	371	NR3C1
1	22.485	34	371	MMP2
1	22.485	34	371	PDGFRB
1	22.485	34	371	MAPK14
1	22.485	34	371	AGTR1
1	22.485	34	371	IL2
1	22.485	34	371	SERPINE1
1	22.485	34	371	PLAT
1	22.485	34	371	ACE
1	22.485	34	371	NOS3
1	22.485	34	371	PLAU
1	22.485	34	371	XDH
1	22.485	34	371	ESR1
1	22.485	34	371	TNF
1	22.485	34	371	SRC
1	22.485	34	371	F3
1	22.485	34	371	MMP9
1	22.485	34	371	FLT1
1	22.485	34	371	PTGS2
1	22.485	34	371	MMP3
1	22.485	34	371	CXCL8
1	22.485	34	371	PARP1
1	22.485	34	371	PPARA
1	22.485	34	371	PDGFRA
2	6	15	42	CYP1A2
2	6	15	42	GSTM1
2	6	15	42	TBXAS1
2	6	15	42	CYP3A4
2	6	15	42	SLC6A4
2	6	15	42	ACHE
2	6	15	42	LTA4H
2	6	15	42	HTR2A
2	6	15	42	CYP2C9
2	6	15	42	ALOX15
2	6	15	42	PON1
2	6	15	42	BCHE
2	6	15	42	SHBG
2	6	15	42	TTR
2	6	15	42	COMT
3	4	15	28	PTGS1
3	4	15	28	CTSB
3	4	15	28	ALOX5
3	4	15	28	PIK3CA
3	4	15	28	PGF
3	4	15	28	BRAF
3	4	15	28	PIK3CG
3	4	15	28	PRF1
3	4	15	28	PRKCA
3	4	15	28	ITGB2
3	4	15	28	ABCB1
3	4	15	28	TGFBR1
3	4	15	28	RAF1
3	4	15	28	INSR
3	4	15	28	COL18A1
4	3.2	6	8	EDNRA
4	3.2	6	8	AGTR2
4	3.2	6	8	PDE5A
4	3.2	6	8	EDNRB
4	3.2	6	8	FABP4
4	3.2	6	8	ADRB3
