# Supplementary material for: UHPLC-Q-Orbitrap HRMS and network analysis to explore the mechanisms of QiShenYiQi dripping pill for treating myocardial infarction
Source: Front Pharmacol. 2024 Nov 1;15:1443560. doi: 10.3389/fphar.2024.1443560 (PMC11563805; doi:10.3389/fphar.2024.1443560)
Supplement: Supplementary file 4 [file Table4.xlsx]

## Sheet: Common Targets
No.	Common targets
1	ABCB1
2	ACE
3	ACHE
4	ADA
5	ADAM17
6	ADORA1
7	ADORA2A
8	ADORA3
9	ADRB3
10	AGTR1
11	AGTR2
12	ALDH2
13	ALOX15
14	ALOX5
15	AMPD1
16	AR
17	BCHE
18	BRAF
19	CA3
20	CALM1
21	CAMK2D
22	COMT
23	CTSB
24	CXCL8
25	CYP11B2
26	CYP1A2
27	CYP2C19
28	CYP2C9
29	CYP3A4
30	EDNRA
31	EDNRB
32	ESR1
33	F10
34	F3
35	FABP3
36	FABP4
37	FLT1
38	GRK2
39	GSK3B
40	GSTM1
41	HDAC9
42	HTR2A
43	ICAM1
44	IL2
45	INSR
46	ITGA2
47	ITGB1
48	ITGB2
49	JAK2
50	KDR
51	KLK1
52	LTA4H
53	MAPK14
54	MAPK8
55	MIF
56	MME
57	MMP2
58	MMP3
59	MMP8
60	MMP9
61	NOS1
62	NOS3
63	NR3C1
64	PARP1
65	PDE4D
66	PDE5A
67	PDGFRA
68	PDGFRB
69	PGF
70	PIK3CA
71	PIK3CG
72	PLAT
73	PLAU
74	PON1
75	PPARA
76	PPARG
77	PRF1
78	PRKCA
79	PRKCH
80	PSEN1
81	PTGS1
82	PTGS2
83	RAF1
84	SERPINE1
85	SHBG
86	SLC5A2
87	SLC6A4
88	SLC9A1
89	SORT1
90	SRC
91	STAT3
92	TBXAS1
93	TERT
94	TGFBR1
95	TNF
96	TTR
97	TUBB1
98	VEGFA
99	XDH
