# Supplementary material for: UHPLC-Q-Orbitrap HRMS and network analysis to explore the mechanisms of QiShenYiQi dripping pill for treating myocardial infarction
Source: Front Pharmacol. 2024 Nov 1;15:1443560. doi: 10.3389/fphar.2024.1443560 (PMC11563805; doi:10.3389/fphar.2024.1443560)
Supplement: Supplementary file 5 [file Table1.xlsx]

## Sheet: Sheet1
No.	Compound	Molecular formula	Rt/min	m/z	Parent ion score	Error (ppm)	Fragments	Peak Area	Adducts	Herb
1	Choline	C5H14NO+	1.11	104.108	52.4	0.84	104.1076, 60.0821	1.45433e+06	M+	1
2	D-(+)-mannose	C6H12O6	1.13	203.052	40.6	-1.15	217.0683, 60.057, 159.0506, 203.0529, 82.946,	4580000	[M+Na]+, [M+K]+	1
3	Prolinum	C5H9NO2	1.17	116.071	46.6	3.31	138.0549, 94.066, 110.0606	4920000	[M+H]+, [M+Na]+	1, 2
4	Sucrose	C12H22O11	1.19	365.105	47.7	-1.7	381.0792, 93.3219	147000000	[M+Na]+, [M+K]+	1
5	Adenine	C5H5N5	1.31	136.062	45.4	-0.49	136.0618, 119.0355	702000	[M+H]+	1
6	Gulutamine	C5H9NO4	1.33	130.05	45.6	0.48	84.0454, 87.0451, 86.061, 130.05, 146.0926	1780000	[M+H-H2O]+, [M+H]+	2
7	Glycogen	C24H42O21	1.47	689.21	55.1	-1.57	527.1585, 689.2103, 365.1046	18700000	[M+Na]+, [M+K]+	1
8	Uridine	C9H12N2O6	3.04	243.062	48.9	-1.92	128.033, 200.0549	892000	[M-H]-, [M+FA-H]-	1
9	L-ile	C6H13NO2	3.35	132.102	49.3	0.14	84.0454, 86.0974, 85.0487, 130.05, 69.0712	1930000	[M+H]+	2
10	Guanosine	C10H13N5O5	4.45	282.084	41.9	-0.23	150.0401, 133.0131, 282.0845, 126.0287, 107.0339	1740000	[M-H]-, [2M-H]-	1
11	Danshensu *	C9H10O5	6.22	197.044	24.2	-7.57	135.0428, 72.9905, 123.0431, 179.0327, 134.0357	42500000	[M-H]-	2
12	Jaranol	C17H14O6	9.09	313.072	51.9	0.7	253.0499, 225.0549, 313.0739, 224.047, 109.0271	1380000	[M-H]-	1
13	Ferulic acid (cis)	C10H10O4	11.17	239.055	53	-3.08	149.0587, 72.9904, 91.0529, 239.0561, 177.0547	701000	[M+FA-H]-	1
14	Notoginsenoside J	C42H74O16	14.41	879.497	47.4	1.29	879.4933, 71.0113, 89.0216, 101.0222, 833.5005	1280000	[M+FA-H]-	3
15	Salvianolic acid J	C27H22O12	15.1	537.104	49.9	-0.28	109.027, 185.0228, 295.0609, 537.1039, 135.0429	118000000	[M-H]-, [2M-H]-	2
16	Salvianolic acid N	C26H22O10	15.1	493.114	54.4	0.3	109.027, 185.0227, 295.0604, 135.043, 159.043	3630000	[M-H]-	2
17	Salvianolic acid D	C20H18O10	15.35	417.083	49.3	0.47	175.0385, 135.0427, 147.0428, 72.9903, 123.043	1280000	[M-H]-	2
18	Lithospermic acid	C27H22O12	15.45	521.107	45	-2.29	279.065, 233.0596, 205.0646, 251.0697, 223.075	5870000	[M+H-2H2O]+, [M+H-H2O]+, [M+H]+, [2M+H]+	2
19	Isorhamnetin	C16H12O7	16.14	281.044	44.4	-2.8	281.0444, 225.0544, 253.0495, 197.0594, 219.0573	901000	[M+H-2H2O]+, [M+H-H2O]+, [M+Na]+	1
20	Melanettin	C16H12O5	16.53	285.074	50.1	-4.74	285.0754, 270.0518, 137.0234, 225.0546, 213.0546	3380000	[M+H]+	4
21	Calycosin 7-o-glucoside	C22H22O10	16.53	447.127	44.8	-2.95	285.0754, 270.0518, 225.0545, 253.0494, 137.0235	56000000	[M+H]+, [M+Na]+, [2M+H]+	1
22	Dimethyllithospermate	C29H26O12	17.19	611.141	41.2	0.38	175.0381, 135.0428, 611.1384, 123.0428, 134.0352	873000	[M+FA-H]-	2
23	Monomethyl lithospermate	C28H24O12	17.19	551.12	49.7	0.57	135.043, 551.119, 72.9905, 309.0797, 145.0277	3950000	[M-H]-	2
24	Salvianolic acid G	C18H12O7	17.69	339.051	51.8	-1.34	339.0504, 280.0374, 252.0425, 279.0301, 135.043	37800000	[M-H]-, [2M-H]-	2
25	Formononetin 7-o-glucuronide	C22H20O10	18.03	489.104	46	0.14	135.043, 159.0433, 203.0696, 72.9904, 489.1006	975000	[M+FA-H]-	1
26	Danshensuan B	C36H30O16	18.41	717.147	48.4	0.86	321.0404, 109.0272, 295.061, 519.0931, 185.0228	12300000	[M-H]-	2
27	Rhamnocitrin-3-o-glucoside ①	C22H22O11	18.53	463.122	47.4	-2.5	70.0664, 485.1047, 86.0974, 91.5871, 110.0722	1780000	[M+H]+, [M+Na]+	1
28	Bifendate	C20H18O10	18.75	436.123	40	-2.66	147.0441, 131.0494, 103.0549, 159.0442, 175.039	14700000	[M+H-H2O]+, [M+H]+,[M+NH4]+, [M+Na]+, [M+K]+, [2M+H]+	1
29	Cirsimaritin	C17H14O6	18.78	313.072	50	0.71	269.0823, 145.0274, 109.027, 254.0582, 159.0432	581000	[M-H]-	2
30	20(r)-ginsenoside-Rh1	C36H62O9	18.94	639.445	42.8	-2.77	109.1017, 81.071, 69.0712, 105.0705, 119.0859	1160000	[M+H-H2O]+, [M+H]+	3
31	Rosmarinic acid *	C18H16O8	19.15	359.077	49	-0.15	161.0222, 133.0273, 135.0431, 72.9904, 123.0426	96200000	[M-H]-, [2M-H]-	2
32	Salvianolic acid F	C17H14O6	19.17	313.072	50.6	0.08	269.0822, 239.0342, 161.0226, 254.0579, 133.0272	1230000	[M-H]-	2
33	Salvianolic acid E	C36H30O16	19.19	717.147	50.7	1.01	161.0226, 133.0274, 135.0428, 72.9904, 359.0783	6100000	[M-H]-	2
34	Salvianolic acid B *	C36H30O16	19.93	717.147	39.6	1.12	109.0268, 291.0632, 335.0524, 159.0431, 739.1317	66500000	[M-H]-	2
35	2-methylanthraquinone	C15H10O2	20.04	267.066	48.9	-1.04	252.0424, 267.0662, 223.0391, 251.0344, 195.0437	1120000	[M+FA-H]-	3
36	9,10-dimethoxy-pterocarpan-3-o-β-d-glucopyranoside ②	C23H26O10	20.35	507.151	43.3	-0.75	269.0456, 299.091, 284.0689, 507.1492, 241.0512	12200000	[M-H]-, [M+FA-H]-	1
37	Ononin	C22H22O9	20.44	431.132	46.7	-2.8	291.0622, 453.1156, 56.051, 70.0662, 89.0605	34100000	[M+H]+, [M+Na]+, [M+K]+	1
38	Tetramethylscutellarein	C19H18O6	20.63	343.117	40.6	-2.48	137.0597, 205.0649, 222.0668, 325.107, 265.0849	983000	[M+H-H2O]+, [M+H]+	2
39	Odoriflavene ③	C17H16O5	20.72	301.106	47	-3.16	167.0703, 152.0468, 134.0363, 106.0421, 105.0341	11000000	[M+H]+	4
40	Liquiritigenin * ④	C15H12O4	20.8	257.08	51	-2.77	137.0234, 257.0807, 147.044, 119.0495, 91.0551	169000	[M+H]+	4
41	(+)-syringaresinol	C22H26O8	20.98	401.159	39.2	-2.1	441.1513, 89.0607, 281.0444, 70.0664, 105.0704	1190000	[M+H-2H2O]+, [M+H-H2O]+, [M+H]+, [M+Na]+	1
42	Lariciresinol	C20H24O6	21.07	343.153	43.2	-2.37	161.0597, 311.1272, 265.086, 137.0599, 175.0752	769000	[M+H-H2O]+	1
43	Methylrosmarinate	C19H18O8	21.4	373.093	48.8	-0.32	135.0431, 134.0355	1190000	[M-H]-, [2M-H]-	2
44	Nortrachelogenin ⑤	C20H22O7	21.47	419.135	41.2	-0.05	257.0816, 136.0143, 108.0193, 91.0163, 135.0066	621000	[M+FA-H]-	2
45	Salvianolic acid A *	C26H22O10	21.54	493.114	49.6	-0.19	291.0629, 109.027, 159.0433, 515.0974, 147.0432	80900000	[M-H]-, [2M-H]-	2
46	9,10-dimethoxy-pterocarpane-3-o-beta-d-glucoside ⑥	C23H28O10	21.78	463.161	47.2	1.01	135.0429, 109.027, 301.1082, 121.0269, 311.0563	5170000	[M-H]-, [M+FA-H]-	1
47	Salvigenin	C18H16O6	21.86	329.101	41.3	-3.24	223.0754, 297.0757, 269.0807, 205.0649, 251.0697	999000	[M+H]+	2
48	Notoginsenoside R6	C48H82O19	22.12	1007.54	44.7	1.36	961.5381, 71.0113, 109.027, 159.0432, 89.0218	2650000	[M-H]-, [M+FA-H]-	3
49	Mucronulatol	C17H18O5	22.16	303.122	51.3	-3.4	123.0444, 167.0703, 133.0649, 152.0467, 134.0363	1730000	[M+H]+	1, 4
50	Ginsenoside Rb1	C54H92O23	22.21	1153.6	48.3	0.74	1107.5966, 101.0222	791000	[M-H]-, [M+FA-H]-	3
51	Genistein	C15H10O5	22.62	271.059	42	-3.21	271.0602, 137.0238, 169.0647, 197.0598, 225.0551	137000	[M+H]+	4
52	Notoginsenoside R3	C48H82O19	22.64	1007.54	56.5	1.63	961.538, 71.0112, 101.0218, 89.0218, 221.0657	1670000	[M+FA-H]-	3
53	Calycosin ⑦	C16H12O5	22.79	285.075	50.2	-3.88	307.0574, 58.0666, 67.0558, 81.0712, 55.0559	28400000	[M+H]+, [M+Na]+, [M+K]+	1
54	Isosalvianolic acid C	C26H20O10	22.91	491.098	48.9	-0.05	135.0429, 293.0457, 491.0983, 249.0552, 311.0559	31400000	[M-H]-, [2M-H]-	2
55	Notoginsenoside M	C48H82O19	23.02	1007.54	46.6	1.08	961.5385, 71.0112, 637.4343, 101.0219, 85.0269	5360000	[M-H]-, [M+FA-H]-	3
56	Notoginsenoside R1*	C47H80O18	23.38	977.533	50.1	0.31	931.5287, 71.0112, 977.5303, 637.435, 475.3806	118000000	[M-H]-, [M+FA-H]-	3
57	Violanone	C17H16O6	23.42	317.101	48.5	-3.34	107.0498, 135.0442, 183.0652, 167.0704, 123.0445	828000	[M+H]+, [M+NH4]+, [M+Na]+	4
58	Notoginsenoside N	C48H82O19	23.67	1007.54	54.3	1.15	961.5372, 71.011, 1007.5364, 101.0221, 89.022	1590000	[M+FA-H]-	3
59	Cyclosieversigenin	C30H50O3	23.7	459.382	45.4	-3.34	270.0519, 285.0754, 459.3831, 81.071, 95.0864	853000	[M+H]+	1
60	Notoginsenoside T5	C41H68O12	23.7	735.465	55.2	-3.21	95.0864, 105.071, 717.4545, 107.0862, 133.1015	3870000	[M+H-2H2O]+, [M+H-H2O]+, [M+H]+, [M+Na]+	3
61	Ginsenoside Re *	C48H82O18	24.22	991.549	50.9	0.91	945.5444, 991.5552, 71.0112, 85.0268, 475.3789	54700000	[M-H]-, [M+FA-H]-	3
62	Ginsenoside Rg1 *	C42H72O14	24.41	845.491	49.5	0.62	845.4929, 59.0112, 71.0112, 799.4891, 101.0223	346000000	[M-H]-, [M+FA-H]-	3
63	Cycloastragenol	C30H50O5	24.43	473.361	46.3	-2.1	81.071, 107.0861, 93.0706, 95.0863, 119.0859	733000	[M+H-H2O]+	1
64	Astragaloside I	C45H72O16	24.52	913.477	37.3	-3.11	112.9832, 114.9316, 110.9733, 913.4475, 172.9657	1280000	[M+FA-H]-	1
65	Myristic acid	C14H28O2	24.66	246.242	41.6	-3.61	246.2426, 88.0767, 70.0664, 57.0714, 106.0869	1610000	[M+NH4]+	3, 4
66	(-)-caryophyllene oxide	C15H24O	24.74	203.179	48.3	-3.94	203.1794, 105.0705, 95.0864, 147.1168, 119.0859	2320000	[M+H-H2O]+, [M+H]+	2, 4
67	Salvianolic acid C	C26H20O10	25	491.099	46.2	0.38	293.0456, 135.0428, 491.0985, 265.0504, 247.0394	9070000	[M-H]-, [2M-H]-	2
68	Notoginsenoside G	C48H80O19	25.2	1005.53	50.2	1.23	959.5231, 71.0113, 101.0219, 89.0218, 85.027	842000	[M-H]-, [M+FA-H]-	3
69	Isoliquiritigenin *	C15H12O4	25.65	257.08	52.7	-4.18	137.0233, 257.0807, 119.0496, 147.0441, 197.0599	79700	[M+H]+	4
70	Paramiltioic acid ⑧	C19H24O5	26.01	315.158	38.1	-3.91	269.1534, 83.0502, 297.1482, 73.0296, 267.1373	945000	[M+H-2H2O]+, [M+H-H2O]+, [M+H]+, [M+Na]+	2
71	Dalbergin ⑨	C16H12O4	26.14	267.066	50.5	-0.77	252.0423, 267.0665, 223.0391, 251.0353, 132.0193	6690000	[M-H]-, [2M-H]-	4
72	Miltionone II ⑩	C19H20O4	26.31	313.142	40.4	-3.72	251.143, 193.1012, 313.1426, 181.1011, 179.0853	882000	[M+H]+	2
73	Formononetin *	C16H12O4	26.59	269.08	50.1	-3.41	291.0632, 81.071, 79.0552, 93.0708, 67.0556	13300000	[M+H]+, [M+Na]+	1, 4
74	Acetylastragaloside	C47H74O17	26.92	955.492	40.4	0.86	955.4905, 71.0113, 85.0269	522000	[M+FA-H]-	1
75	Ginsenoside Rd	C48H82O19	27.55	1007.54	44.3	1.39	961.5379, 71.0112, 101.022, 799.4863, 113.0219	1450000	[M-H]-, [M+FA-H]-	3
76	Ginsenoside Rf	C42H72O14	27.86	845.491	56.7	0.94	845.4934, 799.4867, 59.0112, 71.0112, 89.0218	3400000	[M+FA-H]-	3
77	Tetrahydromagnolol	C18H22O2	27.9	541.332	36	1.4	133.0861, 117.0915, 177.1124, 161.1174, 124.0811	2230000	[2M+H]+	3
78	Solavetivone	C15H22O	28.05	219.174	48.9	-3.2	81.071, 93.0707, 105.0705, 107.0862, 79.0554	1840000	[M+H-H2O]+, [M+H]+	1
79	Notoginsenoside Rw1	C46H78O17	28.08	947.523	41	0.4	901.517, 71.0112, 131.0327, 947.5281, 89.0218	879000	[M-H]-, [M+FA-H]-	3
80	Notoginsenoside R2	C41H70O13	28.13	815.481	53	1.12	769.4748, 71.0112, 475.3797, 59.0113, 770.478	21800000	[M-H]-, [M+FA-H]-	3
81	Cyperol	C15H24O	28.5	441.371	50.8	-3.14	441.3727, 95.0864, 81.071, 119.0859, 109.1018	2620000	[M+H-H2O]+, [M+H]+, [2M+H]+	3
82	Saprothoquinone	C20H24O2	28.56	593.363	40.4	1.42	133.0862, 177.1124, 221.1379, 124.0809, 243.1518	1690000	[2M+H]+	2
83	Ethyl pentadecanoate	C16H32O2	28.6	274.273	45.9	-4.65	274.2737, 70.0664, 88.0767, 57.0713, 106.0869	11600000	[M+NH4]+	3
84	Ginsenoside F2	C42H72O13	28.7	829.496	44	1.09	783.4918, 475.3771, 59.0112, 71.0112, 85.0268	13300000	[M-H]-, [M+FA-H]-	3
85	Cuparene ⑪	C15H22	29.07	405.35	40.6	-3.5	405.3512, 81.0709, 95.0863, 107.0862, 119.0859	788000	[M+H]+, [2M+H]+	3
86	1,2,5,6-tetrahydrotanshinone	C18H16O3	29.25	325.108	51.3	-0.23	281.1182, 265.0869, 237.0914, 325.1091, 251.0703	1260000	[M+FA-H]-	2
87	Astragaloside VI	C47H78O19	29.7	991.512	43.2	0.34	945.5067, 71.0111, 783.4547, 91.5906, 991.5162	988000	[M-H]-, [M+FA-H]-	1
88	Sanchinoside B1	C36H62O9	30.1	683.438	48.8	0.25	683.4368, 59.0113, 71.0111, 91.584, 637.4359	2160000	[M+FA-H]-	3
89	Astragaloside III	C41H68O14	30.12	829.46	49.6	1.15	829.462	2310000	[M+FA-H]-	1
90	Zoomaric acid	C16H30O2	30.25	509.454	35.6	-4.84	265.1643, 415.2542, 371.227, 327.2, 283.174	890000	[2M+H]+	3
91	Capsidiol ⑫	C15H24O2	30.29	237.184	51.5	-4.74	71.0504, 81.071, 151.1117, 127.1121, 105.0706	11000000	[M+H-2H2O]+, [M+H-H2O]+, [M+H]+	1
92	Neocryptotanshinone ⑬	C19H22O4	30.5	297.147	43.3	-4.41	253.1585, 223.1117, 255.1014, 181.1011, 297.1483	3030000	[M+H-H2O]+, [M+Na]+	2
93	Astragaloside VII	C47H78O19	30.52	991.512	47.2	0.44	945.5075, 991.5052, 71.0112, 101.022, 783.4426	2840000	[M-H]-, [M+FA-H]-	1
94	Stipuleanoside R2	C53H84O23	30.52	1087.53	52.9	-0.13	1087.5343, 925.4823	558000	[M-H]-	3
95	Przewaquinone C	C18H16O4	30.67	295.097	52.5	-1.31	295.0965, 237.0921, 265.088, 249.0916, 267.1033	938000	[M-H]-	2
96	Soyasaponin 1	C48H78O18	31.96	941.512	39.7	0.31	941.5145, 71.0113, 85.0269, 113.0223	663000	[M-H]-	1
97	Salviolone	C18H20O2	32.8	313.145	51.3	0.75	313.1445, 255.1389, 201.1115, 283.133, 267.1393	808000	[M+FA-H]-	2
98	Astragaloside IV *	C41H68O14	32.93	829.46	50.3	0.89	829.469	70600000	[M+FA-H]-	1
99	Notoginsenoside T2	C37H62O10	32.97	665.427	39.7	0.49	665.4281, 91.5831, 498.8998	4780000	[M-H]-	3
100	Ginsenoside Rb3 *	C53H90O22	32.99	1123.59	37.6	-0.13	1077.5857, 353.1103, 101.0217, 89.0219, 149.0434	129000	[M+FA-H]-	3
101	Gypenoside XVII	C48H82O18	33	991.549	51.7	0.38	945.5424, 71.0112, 991.556, 101.0218, 783.4822	34600000	[M-H]-, [M+FA-H]-	3
102	Notoginsenoside T1	C36H60O10	33.41	697.418	39.5	1.25	697.4254, 585.1241, 471.9578, 395.5066, 377.869	889000	[M+FA-H]-	3
103	Pseudoginsenoside Rt1 methyl ester	C48H76O18	33.42	939.497	39.7	1.42	939.4992, 71.0113, 85.027, 113.0222	1670000	[M-H]-	3
104	Astragaloside II *	C43H70O15	33.6	871.471	45.2	1.22	871.4645, 153.4509, 175.9831, 251.7984, 507.3589	169000	[M+FA-H]-	1
105	Isoastragaloside II	C43H70O15	33.92	871.471	39.4	1.28	871.4707, 113.2964, 182.0426, 541.6107, 292.5622	11600000	[M+FA-H]-	1
106	Notoginsenoside Ft1	C47H80O17	34.2	961.539	53.6	1.78	915.5326, 916.5372, 783.4909, 71.0113, 961.5427	1170000	[M-H]-, [M+FA-H]-	3
107	Astrachrysoside A	C41H68O13	34.71	813.466	41.7	2.1	767.4616, 71.0111, 59.0113, 101.0219, 85.0269	796000	[M-H]-, [M+FA-H]-	1
108	13-hydroxy-9,11-octadecadienoic acid	C18H32O3	34.82	295.228	47.6	-0.54	295.2279, 277.2158, 195.137, 171.1002, 293.2127	1960000	[M-H]-	1
109	Ginsenoside Rg3	C42H72O13	35.67	829.497	45.5	1.5	783.4915, 71.0112, 59.0113, 101.022, 85.0268	8560000	[M-H]-, [M+FA-H]-	3
110	Danshenol A	C21H20O4	37.94	671.268	32.7	4.89	671.2697, 115.9184, 130.9432, 194.0175, 207.7737	62000	[2M-H]-	2
111	Ethylpalmitate	C18H36O2	40.7	283.264	41.5	-0.63	283.2637, 115.9182, 100.9312, 99.9232, 130.9418	5320000	[M-H]-	3, 4
* The compound was identified by being matched with the reference substance database. 1: Astragalus membranaceus Fisch. ex Bunge [Fabaceae; Astragali radix]; 2: Salvia miltiorrhiza Bunge [Lamiaceae; Salviae miltiorrhizae radix et rhizoma]; 3: Panax notoginseng (Burkill) F.H.Chen [Araliaceae; Notoginseng radix et rhizome]; 4: Dalbergia odorifera T. Chen [Fabaceae; Dalbergiae odoriferae lignum]. Th…
