# Supplementary material for: UHPLC-Q-Orbitrap HRMS and network analysis to explore the mechanisms of QiShenYiQi dripping pill for treating myocardial infarction
Source: Front Pharmacol. 2024 Nov 1;15:1443560. doi: 10.3389/fphar.2024.1443560 (PMC11563805; doi:10.3389/fphar.2024.1443560)
Supplement: Supplementary file 6 [file Table5.xlsx]

## Sheet: Sheet1
No.	Category	Term	Description	LogP	Log(q-value)	InTerm_InList	Genes	Symbols
1	GO Biological Processes	GO:0003013	circulatory system process	-30.2594	-25.911	31/507	134|135|155|156|185|186|367|817|1585|1636|1909|1910|3356|3643|3688|3816|4313|4842|4846|5243|5290|5465|5468|5742|5743|6532|6548|6714|6916|7124|7422	ADORA1|ADORA2A|ADRB3|GRK2|AGTR1|AGTR2|AR|CAMK2D|CYP11B2|ACE|EDNRA|EDNRB|HTR2A|INSR|ITGB1|KLK1|MMP2|NOS1|NOS3|ABCB1|PIK3CA|PPARA|PPARG|PTGS1|PTGS2|SLC6A4|SLC9A1|SRC|TBXAS1|TNF|VEGFA
2	GO Biological Processes	GO:0008015	blood circulation	-29.8363	-25.7888	29/417	134|135|155|156|185|186|367|817|1585|1636|1909|1910|3356|3688|3816|4313|4842|4846|5290|5465|5468|5742|5743|6532|6548|6714|6916|7124|7422	ADORA1|ADORA2A|ADRB3|GRK2|AGTR1|AGTR2|AR|CAMK2D|CYP11B2|ACE|EDNRA|EDNRB|HTR2A|ITGB1|KLK1|MMP2|NOS1|NOS3|PIK3CA|PPARA|PPARG|PTGS1|PTGS2|SLC6A4|SLC9A1|SRC|TBXAS1|TNF|VEGFA
3	GO Biological Processes	GO:1901652	response to peptide	-28.4657	-24.6979	29/465	142|185|186|673|1432|1585|1636|1909|1910|2932|3383|3643|3717|4048|4313|4314|4318|5290|5465|5468|5663|5743|5894|6272|6548|6714|6774|7124|9734	PARP1|AGTR1|AGTR2|BRAF|MAPK14|CYP11B2|ACE|EDNRA|EDNRB|GSK3B|ICAM1|INSR|JAK2|LTA4H|MMP2|MMP3|MMP9|PIK3CA|PPARA|PPARG|PSEN1|PTGS2|RAF1|SORT1|SLC9A1|SRC|STAT3|TNF|HDAC9
4	GO Biological Processes	GO:0009725	response to hormone	-28.4443	-24.6979	34/780	142|185|186|367|590|673|1432|1508|1585|1636|1909|1910|2099|2908|2932|3643|3673|3717|4048|4311|4313|4842|4846|5290|5465|5468|5743|5894|6272|6548|6714|6774|7124|9734	PARP1|AGTR1|AGTR2|AR|BCHE|BRAF|MAPK14|CTSB|CYP11B2|ACE|EDNRA|EDNRB|ESR1|NR3C1|GSK3B|INSR|ITGA2|JAK2|LTA4H|MME|MMP2|NOS1|NOS3|PIK3CA|PPARA|PPARG|PTGS2|RAF1|SORT1|SLC9A1|SRC|STAT3|TNF|HDAC9
5	GO Biological Processes	GO:1903522	regulation of blood circulation	-27.6089	-24.0386	24/258	100|134|140|156|185|186|801|817|1636|1909|1910|3356|3688|4313|4842|4846|5144|5294|5743|6548|6714|6916|7124|8654	ADA|ADORA1|ADORA3|GRK2|AGTR1|AGTR2|CALM1|CAMK2D|ACE|EDNRA|EDNRB|HTR2A|ITGB1|MMP2|NOS1|NOS3|PDE4D|PIK3CG|PTGS2|SLC9A1|SRC|TBXAS1|TNF|PDE5A
6	GO Biological Processes	GO:0044057	regulation of system process	-26.1512	-22.6478	29/560	100|134|140|142|156|185|186|801|817|1636|1909|1910|3356|3673|3688|4313|4842|4846|5144|5294|5465|5468|5578|5743|6548|6714|6916|7124|8654	ADA|ADORA1|ADORA3|PARP1|GRK2|AGTR1|AGTR2|CALM1|CAMK2D|ACE|EDNRA|EDNRB|HTR2A|ITGA2|ITGB1|MMP2|NOS1|NOS3|PDE4D|PIK3CG|PPARA|PPARG|PRKCA|PTGS2|SLC9A1|SRC|TBXAS1|TNF|PDE5A
7	GO Biological Processes	GO:0030335	positive regulation of cell migration	-25.739	-22.2937	29/579	2152|2159|2321|3383|3576|3643|3673|3688|3717|3791|4313|4318|4846|5054|5156|5159|5228|5294|5328|5578|5743|6714|6774|6868|7015|7046|7124|7422|9734	F3|F10|FLT1|ICAM1|CXCL8|INSR|ITGA2|ITGB1|JAK2|KDR|MMP2|MMP9|NOS3|SERPINE1|PDGFRA|PDGFRB|PGF|PIK3CG|PLAU|PRKCA|PTGS2|SRC|STAT3|ADAM17|TERT|TGFBR1|TNF|VEGFA|HDAC9
8	GO Biological Processes	GO:0009611	response to wounding	-25.2816	-21.8874	26/422	135|140|246|1432|1909|2152|2159|3673|3688|3717|3791|4313|5156|5290|5294|5327|5328|5465|5894|6532|6714|6868|7046|7124|7422|81027	ADORA2A|ADORA3|ALOX15|MAPK14|EDNRA|F3|F10|ITGA2|ITGB1|JAK2|KDR|MMP2|PDGFRA|PIK3CA|PIK3CG|PLAT|PLAU|PPARA|RAF1|SLC6A4|SRC|ADAM17|TGFBR1|TNF|VEGFA|TUBB1
9	GO Biological Processes	GO:2000147	positive regulation of cell motility	-25.1777	-21.8292	29/606	2152|2159|2321|3383|3576|3643|3673|3688|3717|3791|4313|4318|4846|5054|5156|5159|5228|5294|5328|5578|5743|6714|6774|6868|7015|7046|7124|7422|9734	F3|F10|FLT1|ICAM1|CXCL8|INSR|ITGA2|ITGB1|JAK2|KDR|MMP2|MMP9|NOS3|SERPINE1|PDGFRA|PDGFRB|PGF|PIK3CG|PLAU|PRKCA|PTGS2|SRC|STAT3|ADAM17|TERT|TGFBR1|TNF|VEGFA|HDAC9
10	GO Biological Processes	GO:0040017	positive regulation of locomotion	-24.8971	-21.59	29/620	2152|2159|2321|3383|3576|3643|3673|3688|3717|3791|4313|4318|4846|5054|5156|5159|5228|5294|5328|5578|5743|6714|6774|6868|7015|7046|7124|7422|9734	F3|F10|FLT1|ICAM1|CXCL8|INSR|ITGA2|ITGB1|JAK2|KDR|MMP2|MMP9|NOS3|SERPINE1|PDGFRA|PDGFRB|PGF|PIK3CG|PLAU|PRKCA|PTGS2|SRC|STAT3|ADAM17|TERT|TGFBR1|TNF|VEGFA|HDAC9
11	GO Biological Processes	GO:1901699	cellular response to nitrogen compound	-24.662	-21.3927	29/632	43|142|156|185|186|1312|1585|1636|1909|2932|3356|3383|3643|3717|4313|4314|5156|5290|5294|5468|5663|5743|5894|6532|6548|6714|6774|7124|9734	ACHE|PARP1|GRK2|AGTR1|AGTR2|COMT|CYP11B2|ACE|EDNRA|GSK3B|HTR2A|ICAM1|INSR|JAK2|MMP2|MMP3|PDGFRA|PIK3CA|PIK3CG|PPARG|PSEN1|PTGS2|RAF1|SLC6A4|SLC9A1|SRC|STAT3|TNF|HDAC9
12	GO Biological Processes	GO:0071417	cellular response to organonitrogen compound	-24.0728	-20.8383	28/595	43|142|156|185|186|1312|1585|1636|1909|2932|3356|3383|3643|3717|4313|5156|5290|5294|5468|5663|5743|5894|6532|6548|6714|6774|7124|9734	ACHE|PARP1|GRK2|AGTR1|AGTR2|COMT|CYP11B2|ACE|EDNRA|GSK3B|HTR2A|ICAM1|INSR|JAK2|MMP2|PDGFRA|PIK3CA|PIK3CG|PPARG|PSEN1|PTGS2|RAF1|SLC6A4|SLC9A1|SRC|STAT3|TNF|HDAC9
13	GO Biological Processes	GO:0010562	positive regulation of phosphorus metabolic process	-23.3451	-20.1727	29/704	134|186|367|673|801|1910|2170|2321|3356|3558|3643|3717|3791|4282|4318|4842|4846|5156|5159|5228|5294|5465|5663|5743|5894|6714|6868|7124|7422	ADORA1|AGTR2|AR|BRAF|CALM1|EDNRB|FABP3|FLT1|HTR2A|IL2|INSR|JAK2|KDR|MIF|MMP9|NOS1|NOS3|PDGFRA|PDGFRB|PGF|PIK3CG|PPARA|PSEN1|PTGS2|RAF1|SRC|ADAM17|TNF|VEGFA
14	GO Biological Processes	GO:0045937	positive regulation of phosphate metabolic process	-23.3451	-20.1727	29/704	134|186|367|673|801|1910|2170|2321|3356|3558|3643|3717|3791|4282|4318|4842|4846|5156|5159|5228|5294|5465|5663|5743|5894|6714|6868|7124|7422	ADORA1|AGTR2|AR|BRAF|CALM1|EDNRB|FABP3|FLT1|HTR2A|IL2|INSR|JAK2|KDR|MIF|MMP9|NOS1|NOS3|PDGFRA|PDGFRB|PGF|PIK3CG|PPARA|PSEN1|PTGS2|RAF1|SRC|ADAM17|TNF|VEGFA
15	GO Biological Processes	GO:0003018	vascular process in circulatory system	-22.2843	-19.1663	21/275	134|135|155|185|186|1636|1909|1910|3356|3643|3688|4313|4842|4846|5243|5743|6532|6714|6916|7124|7422	ADORA1|ADORA2A|ADRB3|AGTR1|AGTR2|ACE|EDNRA|EDNRB|HTR2A|INSR|ITGB1|MMP2|NOS1|NOS3|ABCB1|PTGS2|SLC6A4|SRC|TBXAS1|TNF|VEGFA
No.	Category	Term	Description	LogP	Log(q-value)	InTerm_InList	Genes	Symbols
1	GO Molecular Functions	GO:0004672	protein kinase activity	-13.5983	-11.1843	19/562	156|673|817|1432|2321|2932|3643|3717|3791|5156|5159|5290|5294|5578|5583|5599|5894|6714|7046	GRK2|BRAF|CAMK2D|MAPK14|FLT1|GSK3B|INSR|JAK2|KDR|PDGFRA|PDGFRB|PIK3CA|PIK3CG|PRKCA|PRKCH|MAPK8|RAF1|SRC|TGFBR1
2	GO Molecular Functions	GO:0020037	heme binding	-13.3395	-10.9452	12/142	1544|1557|1559|1576|1585|3717|4842|4846|5742|5743|6714|6916	CYP1A2|CYP2C19|CYP2C9|CYP3A4|CYP11B2|JAK2|NOS1|NOS3|PTGS1|PTGS2|SRC|TBXAS1
3	GO Molecular Functions	GO:0046906	tetrapyrrole binding	-12.9823	-10.6161	12/152	1544|1557|1559|1576|1585|3717|4842|4846|5742|5743|6714|6916	CYP1A2|CYP2C19|CYP2C9|CYP3A4|CYP11B2|JAK2|NOS1|NOS3|PTGS1|PTGS2|SRC|TBXAS1
4	GO Molecular Functions	GO:0016773	phosphotransferase activity, alcohol group as acceptor	-12.2458	-9.97282	19/670	156|673|817|1432|2321|2932|3643|3717|3791|5156|5159|5290|5294|5578|5583|5599|5894|6714|7046	GRK2|BRAF|CAMK2D|MAPK14|FLT1|GSK3B|INSR|JAK2|KDR|PDGFRA|PDGFRB|PIK3CA|PIK3CG|PRKCA|PRKCH|MAPK8|RAF1|SRC|TGFBR1
5	GO Molecular Functions	GO:0016301	kinase activity	-11.6472	-9.42587	19/725	156|673|817|1432|2321|2932|3643|3717|3791|5156|5159|5290|5294|5578|5583|5599|5894|6714|7046	GRK2|BRAF|CAMK2D|MAPK14|FLT1|GSK3B|INSR|JAK2|KDR|PDGFRA|PDGFRB|PIK3CA|PIK3CG|PRKCA|PRKCH|MAPK8|RAF1|SRC|TGFBR1
6	GO Molecular Functions	GO:0004175	endopeptidase activity	-10.4005	-8.28506	14/391	1508|1636|2152|2159|3816|4311|4313|4314|4317|4318|5327|5328|5663|6868	CTSB|ACE|F3|F10|KLK1|MME|MMP2|MMP3|MMP8|MMP9|PLAT|PLAU|PSEN1|ADAM17
7	GO Molecular Functions	GO:0017171	serine hydrolase activity	-10.3173	-8.21429	11/196	43|1636|2152|2159|3816|4313|4314|4317|4318|5327|5328	ACHE|ACE|F3|F10|KLK1|MMP2|MMP3|MMP8|MMP9|PLAT|PLAU
8	GO Molecular Functions	GO:0019901	protein kinase binding	-9.90397	-7.84105	17/702	142|673|801|1432|1636|2099|2908|2932|3688|3689|3717|5159|5465|5599|6714|6774|9734	PARP1|BRAF|CALM1|MAPK14|ACE|ESR1|NR3C1|GSK3B|ITGB1|ITGB2|JAK2|PDGFRB|PPARA|MAPK8|SRC|STAT3|HDAC9
9	GO Molecular Functions	GO:0016705	oxidoreductase activity, acting on paired donors, with incorporation or reduction of molecular oxygen	-9.39934	-7.41822	10/179	1544|1557|1559|1576|1585|4842|4846|5742|5743|6916	CYP1A2|CYP2C19|CYP2C9|CYP3A4|CYP11B2|NOS1|NOS3|PTGS1|PTGS2|TBXAS1
10	GO Molecular Functions	GO:0019900	kinase binding	-9.16374	-7.19365	17/785	142|673|801|1432|1636|2099|2908|2932|3688|3689|3717|5159|5465|5599|6714|6774|9734	PARP1|BRAF|CALM1|MAPK14|ACE|ESR1|NR3C1|GSK3B|ITGB1|ITGB2|JAK2|PDGFRB|PPARA|MAPK8|SRC|STAT3|HDAC9
11	GO Molecular Functions	GO:0008236	serine-type peptidase activity	-9.10233	-7.14982	10/192	1636|2152|2159|3816|4313|4314|4317|4318|5327|5328	ACE|F3|F10|KLK1|MMP2|MMP3|MMP8|MMP9|PLAT|PLAU
12	GO Molecular Functions	GO:0008233	peptidase activity	-8.9456	-7.0121	15/601	1508|1636|2152|2159|3816|4048|4311|4313|4314|4317|4318|5327|5328|5663|6868	CTSB|ACE|F3|F10|KLK1|LTA4H|MME|MMP2|MMP3|MMP8|MMP9|PLAT|PLAU|PSEN1|ADAM17
13	GO Molecular Functions	GO:0004497	monooxygenase activity	-8.71189	-6.81211	8/104	1544|1557|1559|1576|1585|4842|4846|6916	CYP1A2|CYP2C19|CYP2C9|CYP3A4|CYP11B2|NOS1|NOS3|TBXAS1
14	GO Molecular Functions	GO:0005506	iron ion binding	-8.70269	-6.806	9/153	240|246|1544|1557|1559|1576|1585|6916|7498	ALOX5|ALOX15|CYP1A2|CYP2C19|CYP2C9|CYP3A4|CYP11B2|TBXAS1|XDH
15	GO Molecular Functions	GO:0005178	integrin binding	-8.60377	-6.72216	9/157	3383|3673|3688|3689|3791|5578|6532|6714|6868	ICAM1|ITGA2|ITGB1|ITGB2|KDR|PRKCA|SLC6A4|SRC|ADAM17
No.	Category	Term	Description	LogP	Log(q-value)	InTerm_InList	Genes	Symbols
1	GO Cellular Components	GO:0045121	membrane raft	-17.6076	-14.8824	18/285	3356|3383|3643|3688|3689|3717|3791|4311|4842|4846|5663|5743|6532|6548|6714|6868|7046|7124	HTR2A|ICAM1|INSR|ITGB1|ITGB2|JAK2|KDR|MME|NOS1|NOS3|PSEN1|PTGS2|SLC6A4|SLC9A1|SRC|ADAM17|TGFBR1|TNF
2	GO Cellular Components	GO:0098857	membrane microdomain	-17.5805	-14.8655	18/286	3356|3383|3643|3688|3689|3717|3791|4311|4842|4846|5663|5743|6532|6548|6714|6868|7046|7124	HTR2A|ICAM1|INSR|ITGB1|ITGB2|JAK2|KDR|MME|NOS1|NOS3|PSEN1|PTGS2|SLC6A4|SLC9A1|SRC|ADAM17|TGFBR1|TNF
3	GO Cellular Components	GO:0009897	external side of plasma membrane	-11.3305	-9.14339	15/405	100|1508|1636|2152|2159|3383|3643|3673|3688|3689|3791|5156|5243|5328|7124	ADA|CTSB|ACE|F3|F10|ICAM1|INSR|ITGA2|ITGB1|ITGB2|KDR|PDGFRA|ABCB1|PLAU|TNF
4	GO Cellular Components	GO:0098552	side of membrane	-10.6147	-8.4757	18/729	43|100|246|1508|1636|2152|2159|3383|3643|3673|3688|3689|3717|3791|5156|5243|5328|7124	ACHE|ADA|ALOX15|CTSB|ACE|F3|F10|ICAM1|INSR|ITGA2|ITGB1|ITGB2|JAK2|KDR|PDGFRA|ABCB1|PLAU|TNF
5	GO Cellular Components	GO:0005925	focal adhesion	-8.90002	-6.97314	13/421	2321|3383|3673|3688|3689|3717|4311|5159|5328|6532|6548|6714|6868	FLT1|ICAM1|ITGA2|ITGB1|ITGB2|JAK2|MME|PDGFRB|PLAU|SLC6A4|SLC9A1|SRC|ADAM17
6	GO Cellular Components	GO:0030055	cell-substrate junction	-8.77712	-6.86481	13/431	2321|3383|3673|3688|3689|3717|4311|5159|5328|6532|6548|6714|6868	FLT1|ICAM1|ITGA2|ITGB1|ITGB2|JAK2|MME|PDGFRB|PLAU|SLC6A4|SLC9A1|SRC|ADAM17
7	GO Cellular Components	GO:0043235	receptor complex	-7.58586	-5.82452	13/543	155|2321|3356|3643|3673|3688|3689|3717|3791|5156|5159|5468|7046	ADRB3|FLT1|HTR2A|INSR|ITGA2|ITGB1|ITGB2|JAK2|KDR|PDGFRA|PDGFRB|PPARG|TGFBR1
8	GO Cellular Components	GO:1904090	peptidase inhibitor complex	-7.4585	-5.71317	4/11	1508|5054|5327|5328	CTSB|SERPINE1|PLAT|PLAU
9	GO Cellular Components	GO:0044853	plasma membrane raft	-7.05609	-5.35205	7/112	3356|3643|3689|3717|4846|5743|6714	HTR2A|INSR|ITGB2|JAK2|NOS3|PTGS2|SRC
10	GO Cellular Components	GO:0005901	caveola	-6.55557	-4.90866	6/81	3356|3643|3717|4846|5743|6714	HTR2A|INSR|JAK2|NOS3|PTGS2|SRC
11	GO Cellular Components	GO:0097180	serine protease inhibitor complex	-6.17242	-4.5729	3/6	5054|5327|5328	SERPINE1|PLAT|PLAU
12	GO Cellular Components	GO:0030425	dendrite	-6.11022	-4.51838	12/612	134|135|140|1312|2932|3356|3643|3688|4311|4842|5599|6714	ADORA1|ADORA2A|ADORA3|COMT|GSK3B|HTR2A|INSR|ITGB1|MME|NOS1|MAPK8|SRC
13	GO Cellular Components	GO:0097447	dendritic tree	-6.09539	-4.50506	12/614	134|135|140|1312|2932|3356|3643|3688|4311|4842|5599|6714	ADORA1|ADORA2A|ADORA3|COMT|GSK3B|HTR2A|INSR|ITGB1|MME|NOS1|MAPK8|SRC
14	GO Cellular Components	GO:0098978	glutamatergic synapse	-6.02493	-4.44804	10/408	135|1432|2932|3356|3688|3717|5327|5663|6272|6714	ADORA2A|MAPK14|GSK3B|HTR2A|ITGB1|JAK2|PLAT|PSEN1|SORT1|SRC
15	GO Cellular Components	GO:0097179	protease inhibitor complex	-5.72733	-4.18571	3/8	5054|5327|5328	SERPINE1|PLAT|PLAU
No.	Category	Term	Description	LogP	Log(q-value)	InTerm_InList	Genes	Symbols
1	KEGG Pathway	hsa04015	Lipid and atherosclerosis	-19.8131	-16.956	18/215	801|817|1432|1559|2932|3383|3576|3717|4314|4318|4846|5290|5468|5578|5599|6714|6774|7124	CALM1|CAMK2D|MAPK14|CYP2C9|GSK3B|ICAM1|CXCL8|JAK2|MMP3|MMP9|NOS3|PIK3CA|PPARG|PRKCA|MAPK8|SRC|STAT3|TNF
2	KEGG Pathway	hsa04151	Calcium signaling pathway	-15.6735	-13.1174	16/253	135|155|185|801|817|1909|1910|2321|3356|3791|4842|4846|5156|5159|5578|7422	ADORA2A|ADRB3|AGTR1|CALM1|CAMK2D|EDNRA|EDNRB|FLT1|HTR2A|KDR|NOS1|NOS3|PDGFRA|PDGFRB|PRKCA|VEGFA
3	KEGG Pathway	hsa04022	PI3K-Akt signaling pathway	-14.5514	-12.0542	17/359	2321|2932|3558|3643|3673|3688|3717|3791|4846|5156|5159|5228|5290|5294|5578|5894|7422	FLT1|GSK3B|IL2|INSR|ITGA2|ITGB1|JAK2|KDR|NOS3|PDGFRA|PDGFRB|PGF|PIK3CA|PIK3CG|PRKCA|RAF1|VEGFA
4	KEGG Pathway	hsa04024	VEGF signaling pathway	-12.4925	-10.1682	9/59	1432|3791|4846|5290|5578|5743|5894|6714|7422	MAPK14|KDR|NOS3|PIK3CA|PRKCA|PTGS2|RAF1|SRC|VEGFA
5	KEGG Pathway	hsa04066	cGMP-PKG signaling pathway	-12.4914	-10.1682	12/167	134|140|155|185|801|1909|1910|3643|4846|5294|5894|8654	ADORA1|ADORA3|ADRB3|AGTR1|CALM1|EDNRA|EDNRB|INSR|NOS3|PIK3CG|RAF1|PDE5A
6	KEGG Pathway	hsa04657	MAPK signaling pathway	-11.919	-9.6639	14/301	673|1432|2321|3643|3791|5156|5159|5228|5578|5599|5894|7046|7124|7422	BRAF|MAPK14|FLT1|INSR|KDR|PDGFRA|PDGFRB|PGF|PRKCA|MAPK8|RAF1|TGFBR1|TNF|VEGFA
7	KEGG Pathway	hsa04668	cAMP signaling pathway	-10.9588	-8.79214	12/225	134|135|673|801|817|1909|5144|5290|5465|5599|5894|6548	ADORA1|ADORA2A|BRAF|CALM1|CAMK2D|EDNRA|PDE4D|PIK3CA|PPARA|MAPK8|RAF1|SLC9A1
8	KEGG Pathway	hsa04068	Endocrine resistance	-10.4401	-8.32209	9/98	673|1432|2099|4313|4318|5290|5599|5894|6714	BRAF|MAPK14|ESR1|MMP2|MMP9|PIK3CA|MAPK8|RAF1|SRC
9	KEGG Pathway	hsa04540	Inflammatory mediator regulation of TRP channels	-10.4401	-8.32209	9/98	801|817|1432|3356|5290|5578|5583|5599|6714	CALM1|CAMK2D|MAPK14|HTR2A|PIK3CA|PRKCA|PRKCH|MAPK8|SRC
10	KEGG Pathway	hsa04210	HIF-1 signaling pathway	-10.0201	-7.93876	9/109	817|2321|3643|4846|5054|5290|5578|6774|7422	CAMK2D|FLT1|INSR|NOS3|SERPINE1|PIK3CA|PRKCA|STAT3|VEGFA
11	KEGG Pathway	hsa04150	IL-17 signaling pathway	-9.06463	-7.12098	8/94	1432|2932|3576|4314|4318|5599|5743|7124	MAPK14|GSK3B|CXCL8|MMP3|MMP9|MAPK8|PTGS2|TNF
12	KEGG Pathway	hsa04218	TNF signaling pathway	-8.39377	-6.54222	8/114	1432|3383|4314|4318|5290|5599|5743|7124	MAPK14|ICAM1|MMP3|MMP9|PIK3CA|MAPK8|PTGS2|TNF
13	KEGG Pathway	hsa04217	FoxO signaling pathway	-7.91614	-6.11173	8/131	673|1432|3643|5290|5599|5894|6774|7046	BRAF|MAPK14|INSR|PIK3CA|MAPK8|RAF1|STAT3|TGFBR1
14	KEGG Pathway	hsa04064	Gap junction	-7.78477	-5.9938	7/88	3356|5156|5159|5578|5894|6714|81027	HTR2A|PDGFRA|PDGFRB|PRKCA|RAF1|SRC|TUBB1
15	KEGG Pathway	hsa04630	Apoptosis	-6.47864	-4.84281	7/136	142|1508|5290|5551|5599|5894|7124	PARP1|CTSB|PIK3CA|PRF1|MAPK8|RAF1|TNF
16	KEGG Pathway	hsa04620	mTOR signaling pathway	-6.07575	-4.4877	7/156	673|2932|3643|5290|5578|5894|7124	BRAF|GSK3B|INSR|PIK3CA|PRKCA|RAF1|TNF
17	KEGG Pathway	hsa03320	Cellular senescence	-6.07575	-4.4877	7/156	801|1432|3576|5054|5290|5894|7046	CALM1|MAPK14|CXCL8|SERPINE1|PIK3CA|RAF1|TGFBR1
18	KEGG Pathway	hsa04621	Necroptosis	-6.02017	-4.44475	7/159	142|246|817|3717|5599|6774|7124	PARP1|ALOX15|CAMK2D|JAK2|MAPK8|STAT3|TNF
19	KEGG Pathway	hsa04520	NF-kappa B signaling pathway	-5.91201	-4.34743	6/104	142|3383|3576|5328|5743|7124	PARP1|ICAM1|CXCL8|PLAU|PTGS2|TNF
20	KEGG Pathway	hsa04152	JAK-STAT signaling pathway	-5.89478	-4.33163	7/166	3558|3717|5156|5159|5290|5894|6774	IL2|JAK2|PDGFRA|PDGFRB|PIK3CA|RAF1|STAT3
