# Supplementary material for: UHPLC-Q-Orbitrap HRMS and network analysis to explore the mechanisms of QiShenYiQi dripping pill for treating myocardial infarction
Source: Front Pharmacol. 2024 Nov 1;15:1443560. doi: 10.3389/fphar.2024.1443560 (PMC11563805; doi:10.3389/fphar.2024.1443560)
Supplement: Supplementary file 7 [file Table7.xlsx]

## Sheet: Sheet1
Name	Category	CategoryID	GO	Description	LogP	Enrichment	Z-score	#TotalGeneInLibrary	#GeneInGO	#GeneInHitList	#GeneInGOAndHitList	%InGO	STDV %InGO	GeneID	Hits	Log(q-value)
Cluster 4	GO Biological Processes	19	GO:0035296	regulation of tube diameter	-8.0425	132.864	22.9393	30293	152	6	4	66.6667	19.245	155|186|1909|1910	ADRB3|AGTR2|EDNRA|EDNRB	-4.15965
Cluster 4	GO Biological Processes	19	GO:0097746	blood vessel diameter maintenance	-8.0425	132.864	22.9393	30293	152	6	4	66.6667	19.245	155|186|1909|1910	ADRB3|AGTR2|EDNRA|EDNRB	-4.15965
Cluster 4	GO Biological Processes	19	GO:0035150	regulation of tube size	-8.03101	131.996	22.8635	30293	153	6	4	66.6667	19.245	155|186|1909|1910	ADRB3|AGTR2|EDNRA|EDNRB	-4.15965
Cluster 4	GO Biological Processes	19	GO:0008217	regulation of blood pressure	-7.68942	108.577	20.7135	30293	186	6	4	66.6667	19.245	155|186|1909|1910	ADRB3|AGTR2|EDNRA|EDNRB	-4.03991
Cluster 4	GO Biological Processes	19	GO:0008016	regulation of heart contraction	-7.52812	98.9967	19.7667	30293	204	6	4	66.6667	19.245	186|1909|1910|8654	AGTR2|EDNRA|EDNRB|PDE5A	-3.95779
Cluster 4	GO Biological Processes	19	GO:0003044	regulation of systemic arterial blood pressure mediated by a chemical signal	-7.27474	352.244	32.4408	30293	43	6	3	50	20.4124	155|186|1910	ADRB3|AGTR2|EDNRB	-3.79872
Cluster 4	GO Biological Processes	19	GO:0045761	regulation of adenylate cyclase activity	-7.24411	344.239	32.0685	30293	44	6	3	50	20.4124	155|1909|1910	ADRB3|EDNRA|EDNRB	-3.79872
Cluster 4	GO Biological Processes	19	GO:0042311	vasodilation	-7.12831	315.552	30.6971	30293	48	6	3	50	20.4124	155|186|1910	ADRB3|AGTR2|EDNRB	-3.77022
Cluster 4	GO Biological Processes	19	GO:1903522	regulation of blood circulation	-7.1187	78.2765	17.5451	30293	258	6	4	66.6667	19.245	186|1909|1910|8654	AGTR2|EDNRA|EDNRB|PDE5A	-3.77022
Cluster 4	GO Biological Processes	19	GO:0003018	vascular process in circulatory system	-7.00762	73.4376	16.9844	30293	275	6	4	66.6667	19.245	155|186|1909|1910	ADRB3|AGTR2|EDNRA|EDNRB	-3.70263
Cluster 4	GO Molecular Functions	21	GO:0008528	G protein-coupled peptide receptor activity	-5.86666	121.172	18.9494	30293	125	6	3	50	20.4124	186|1909|1910	AGTR2|EDNRA|EDNRB	-2.8404
Cluster 4	GO Molecular Functions	21	GO:0001653	peptide receptor activity	-5.79533	114.746	18.4337	30293	132	6	3	50	20.4124	186|1909|1910	AGTR2|EDNRA|EDNRB	-2.78928
Cluster 4	KEGG Pathway	24	hsa04022	cGMP-PKG signaling pathway	-7.87779	120.93	21.874	30293	167	6	4	66.6667	19.245	155|1909|1910|8654	ADRB3|EDNRA|EDNRB|PDE5A	-4.13137
Cluster 4	KEGG Pathway	24	hsa04080	Neuroactive ligand-receptor interaction	-6.50602	55.0282	14.6568	30293	367	6	4	66.6667	19.245	155|186|1909|1910	ADRB3|AGTR2|EDNRA|EDNRB	-3.30366
Cluster 4	KEGG Pathway	24	hsa04020	Calcium signaling pathway	-4.94685	59.8676	13.2342	30293	253	6	3	50	20.4124	155|1909|1910	ADRB3|EDNRA|EDNRB	-1.99631
